# Supplementary material for: ﻿Kelawakaju gen. nov., a new Asian lineage of marpissine jumping spiders (Araneae, Salticidae, Marpissina)
Source: Zookeys. 2022 Nov 17;1130:79–102. doi: 10.3897/zookeys.1130.87730 (PMC9836693; doi:10.3897/zookeys.1130.87730)
Supplement: XML Treatment for Kelawakaju [file zookeys.1130.87730-treatment1.xml]

<!DOCTYPE tp:taxon-treatment
  PUBLIC "-//TaxonX//DTD Taxonomic Treatment Publishing DTD v0 20100105//EN" "tax-treatment-NSO.dtd">
<tp:taxon-treatment xmlns:tp="http://www.plazi.org/taxpub"><tp:treatment-meta><kwd-group><label>Taxon classification</label><kwd>
                <named-content content-type="kingdom">Animalia</named-content>
              </kwd><kwd>
                <named-content content-type="order">Araneae</named-content>
              </kwd><kwd>
                <named-content content-type="family">Salticidae</named-content>
              </kwd></kwd-group><mixed-citation publication-type="journal"><person-group><name><surname>Maddison</surname><given-names>Wayne P.</given-names></name><name><surname>Ruiz</surname><given-names>Gustavo R. S.</given-names></name><name><surname>Ng</surname><given-names>Paul Y. C.</given-names></name><name><surname>Vishnudas</surname><given-names>Ettukandathil Haridas</given-names></name><name><surname>Sudhikumar</surname><given-names>Ambalaparambil V.</given-names></name></person-group><article-title>﻿<italic><tp:taxon-name><tp:taxon-name-part taxon-name-part-type="genus" reg="Kelawakaju">Kelawakaju</tp:taxon-name-part></tp:taxon-name></italic> gen. nov., a new Asian lineage of marpissine jumping spiders (<tp:taxon-name><tp:taxon-name-part taxon-name-part-type="order">Araneae</tp:taxon-name-part></tp:taxon-name>, <tp:taxon-name><tp:taxon-name-part taxon-name-part-type="family">Salticidae</tp:taxon-name-part></tp:taxon-name>, <tp:taxon-name><tp:taxon-name-part taxon-name-part-type="subtribe">Marpissina</tp:taxon-name-part></tp:taxon-name>)</article-title><source>Zookeys</source><day>17</day><month>11</month><year>2022</year><volume>1130</volume><fpage>79</fpage><lpage>102</lpage><pub-id pub-id-type="doi">10.3897/zookeys.1130.87730</pub-id></mixed-citation></tp:treatment-meta><tp:nomenclature><label>﻿</label><tp:taxon-name>
              <object-id xmlns:xlink="http://www.w3.org/1999/xlink" content-type="arpha" xlink:type="simple">10D59B32-B7EC-564F-AEB3-67B515C5B0D0</object-id>
              <tp:taxon-name-part taxon-name-part-type="genus" reg="Kelawakaju">Kelawakaju</tp:taxon-name-part>
              <object-id xmlns:xlink="http://www.w3.org/1999/xlink" content-type="zoobank" xlink:type="simple">https://zoobank.org/1A91FAF6-5C6F-4AAB-A770-2395DE6CCAF3</object-id>
            </tp:taxon-name><tp:taxon-authority>Maddison &amp; Ruiz</tp:taxon-authority><tp:taxon-status xmlns:xlink="http://www.w3.org/1999/xlink" xlink:type="simple">gen. nov.</tp:taxon-status></tp:nomenclature><tp:treatment-sec sec-type="type species" id="SECID0EPFBG"><title>Type species.</title><p><italic><tp:taxon-name><tp:taxon-name-part taxon-name-part-type="genus" reg="Kelawakaju">K.</tp:taxon-name-part><tp:taxon-name-part taxon-name-part-type="species" reg="mulu">mulu</tp:taxon-name-part></tp:taxon-name></italic> Maddison &amp; Ruiz, sp. nov.</p></tp:treatment-sec><tp:treatment-sec sec-type="Species included" id="SECID0EAGBG"><title>Species included.</title><p><italic><tp:taxon-name><tp:taxon-name-part taxon-name-part-type="genus" reg="Kelawakaju">K.</tp:taxon-name-part><tp:taxon-name-part taxon-name-part-type="species" reg="mulu">mulu</tp:taxon-name-part></tp:taxon-name></italic> species group:</p><p><italic><tp:taxon-name><tp:taxon-name-part taxon-name-part-type="genus" reg="Kelawakaju">Kelawakaju</tp:taxon-name-part><tp:taxon-name-part taxon-name-part-type="species" reg="mulu">mulu</tp:taxon-name-part></tp:taxon-name></italic> Maddison &amp; Ruiz, sp. nov.</p><p><italic><tp:taxon-name><tp:taxon-name-part taxon-name-part-type="genus" reg="Kelawakaju">Kelawakaju</tp:taxon-name-part><tp:taxon-name-part taxon-name-part-type="species" reg="intexta">intexta</tp:taxon-name-part></tp:taxon-name></italic> Maddison &amp; Ruiz, sp. nov.</p><p><italic><tp:taxon-name><tp:taxon-name-part taxon-name-part-type="genus" reg="Kelawakaju">K.</tp:taxon-name-part><tp:taxon-name-part taxon-name-part-type="species" reg="singapura">singapura</tp:taxon-name-part></tp:taxon-name></italic> species group:</p><p><italic><tp:taxon-name><tp:taxon-name-part taxon-name-part-type="genus" reg="Kelawakaju">Kelawakaju</tp:taxon-name-part><tp:taxon-name-part taxon-name-part-type="species" reg="singapura">singapura</tp:taxon-name-part></tp:taxon-name></italic> Maddison &amp; Ng, sp. nov.</p><p><italic><tp:taxon-name><tp:taxon-name-part taxon-name-part-type="genus" reg="Kelawakaju">K.</tp:taxon-name-part><tp:taxon-name-part taxon-name-part-type="species" reg="frenata">frenata</tp:taxon-name-part></tp:taxon-name></italic> species group:</p><p><italic><tp:taxon-name><tp:taxon-name-part taxon-name-part-type="genus" reg="Kelawakaju">Kelawakaju</tp:taxon-name-part><tp:taxon-name-part taxon-name-part-type="species" reg="frenata">frenata</tp:taxon-name-part></tp:taxon-name></italic> (Simon, 1901)</p><p><italic><tp:taxon-name><tp:taxon-name-part taxon-name-part-type="genus" reg="Kelawakaju">Kelawakaju</tp:taxon-name-part><tp:taxon-name-part taxon-name-part-type="species" reg="leucomelas">leucomelas</tp:taxon-name-part></tp:taxon-name></italic> Maddison &amp; Ng, sp. nov.</p><p><italic><tp:taxon-name><tp:taxon-name-part taxon-name-part-type="genus" reg="Kelawakaju">Kelawakaju</tp:taxon-name-part><tp:taxon-name-part taxon-name-part-type="species" reg="sahyadri">sahyadri</tp:taxon-name-part></tp:taxon-name></italic> Vishnudas, Maddison, &amp; Sudhikumar, sp. nov.</p></tp:treatment-sec><tp:treatment-sec sec-type="etymology" id="SECID0EZJBG"><title>Etymology.</title><p>The name means tree spider in the Berawan language from the area of Long Terawan, Sarawak (<italic>kelawak</italic> = spider; <italic>kaju</italic> or <italic>kajuh</italic> = tree; Syria Lejau Malang, pers. comm.), where the first specimens of <italic><tp:taxon-name><tp:taxon-name-part taxon-name-part-type="genus" reg="Kelawakaju">K.</tp:taxon-name-part><tp:taxon-name-part taxon-name-part-type="species" reg="mulu">mulu</tp:taxon-name-part></tp:taxon-name></italic> were found. To be treated grammatically as feminine.</p></tp:treatment-sec><tp:treatment-sec sec-type="diagnosis" id="SECID0EQKBG"><title>Diagnosis.</title><p>Elongate and flat-bodied salticids, unusual among marpissines for the elongated or enlarged male chelicerae. Retrolateral tibial apophysis of palp long, blade-like, more or less straight and parallel to axis of palp. Embolus relatively short among marpissines, arising more or less terminally on the bulb (9–12 o’clock in ventral view of left palp). Markings cryptic on tree trunks, either mottled or with low-contrast longitudinal bands.</p></tp:treatment-sec><tp:treatment-sec sec-type="description" id="SECID0EVKBG"><title>Description.</title><p><bold><italic>Carapace</italic></bold> flat, narrower (<italic><tp:taxon-name><tp:taxon-name-part taxon-name-part-type="genus" reg="Kelawakaju">K.</tp:taxon-name-part><tp:taxon-name-part taxon-name-part-type="species" reg="mulu">mulu</tp:taxon-name-part></tp:taxon-name></italic> group, Figs <xref ref-type="fig" rid="F3">10</xref>, <xref ref-type="fig" rid="F3">11</xref>) to broader (<italic><tp:taxon-name><tp:taxon-name-part taxon-name-part-type="genus" reg="Kelawakaju">K.</tp:taxon-name-part><tp:taxon-name-part taxon-name-part-type="species" reg="leucomelas">leucomelas</tp:taxon-name-part></tp:taxon-name></italic>, Fig. <xref ref-type="fig" rid="F3">14</xref>). Lower part of the thorax in some species with 1–3 distinct narrow vertical lines of pale scales (<italic><tp:taxon-name><tp:taxon-name-part taxon-name-part-type="genus" reg="Kelawakaju">K.</tp:taxon-name-part><tp:taxon-name-part taxon-name-part-type="species" reg="mulu">mulu</tp:taxon-name-part></tp:taxon-name></italic>: Fig. <xref ref-type="fig" rid="F5">27</xref>; <italic><tp:taxon-name><tp:taxon-name-part taxon-name-part-type="genus" reg="Kelawakaju">K.</tp:taxon-name-part><tp:taxon-name-part taxon-name-part-type="species" reg="intexta">intexta</tp:taxon-name-part></tp:taxon-name></italic>: Fig. <xref ref-type="fig" rid="F6">32</xref>; <italic><tp:taxon-name><tp:taxon-name-part taxon-name-part-type="genus" reg="Kelawakaju">K.</tp:taxon-name-part><tp:taxon-name-part taxon-name-part-type="species" reg="singapura">singapura</tp:taxon-name-part></tp:taxon-name></italic>: Figs <xref ref-type="fig" rid="F7">43</xref>, <xref ref-type="fig" rid="F7">45</xref>), resembling similar stripes in the baviine <italic><tp:taxon-name><tp:taxon-name-part taxon-name-part-type="genus" reg="Piranthus">Piranthus</tp:taxon-name-part></tp:taxon-name></italic> Thorell, 1895 (<xref ref-type="bibr" rid="B15">Maddison et al. 2020</xref>: fig. 263) and the gophoine <italic><tp:taxon-name><tp:taxon-name-part taxon-name-part-type="genus" reg="Cotinusa">Cotinusa</tp:taxon-name-part></tp:taxon-name></italic> Simon, 1900 (<xref ref-type="bibr" rid="B17">Rubio and Baigorria 2016</xref>). <bold><italic>Chelicerae</italic></bold> with seta-bearing tubercles on paturon of males and some females (Figs <xref ref-type="fig" rid="F2">2–4</xref>). Males of all but two species have narrow stripes of white scales on the front face of the chelicerae, forming an inverted V (Figs <xref ref-type="fig" rid="F2">3</xref>, <xref ref-type="fig" rid="F2">4</xref>, <xref ref-type="fig" rid="F9">74</xref>, <xref ref-type="fig" rid="F10">79</xref>, <xref ref-type="fig" rid="F11">83</xref>). Two promarginal teeth and one retromarginal tooth (sometimes with a second cusp, Fig. <xref ref-type="fig" rid="F2">6</xref>). <bold><italic>Palp’s</italic></bold><abbrev xmlns:xlink="http://www.w3.org/1999/xlink" xlink:title="retrolateral tibial apophysis" id="ABBRID0ELPBG" xlink:type="simple">RTA</abbrev> a long blade. Embolus appears freely movable, separate from functional tegulum. Cymbium modified at ventral-retrolateral-proximal corner (e.g., Figs <xref ref-type="fig" rid="F4">17</xref>, <xref ref-type="fig" rid="F4">21</xref>, <xref ref-type="fig" rid="F8">47</xref>). <bold><italic>Abdomen</italic></bold> long and narrow.</p><p>We recognize three species groups in the genus.</p><sec sec-type="Kelawakaju mulu species group" id="SECID0E6PBG"><title><italic><tp:taxon-name><tp:taxon-name-part taxon-name-part-type="genus" reg="Kelawakaju">Kelawakaju</tp:taxon-name-part><tp:taxon-name-part taxon-name-part-type="species" reg="mulu">mulu</tp:taxon-name-part></tp:taxon-name></italic> species group</title><p>The <italic><tp:taxon-name><tp:taxon-name-part taxon-name-part-type="genus" reg="Kelawakaju"/><tp:taxon-name-part taxon-name-part-type="species" reg="mulu">mulu</tp:taxon-name-part></tp:taxon-name></italic> species group includes <italic><tp:taxon-name><tp:taxon-name-part taxon-name-part-type="genus" reg="Kelawakaju">K.</tp:taxon-name-part><tp:taxon-name-part taxon-name-part-type="species" reg="mulu">mulu</tp:taxon-name-part></tp:taxon-name></italic>, <italic><tp:taxon-name><tp:taxon-name-part taxon-name-part-type="genus" reg="Kelawakaju">K.</tp:taxon-name-part><tp:taxon-name-part taxon-name-part-type="species" reg="intexta">intexta</tp:taxon-name-part></tp:taxon-name></italic>, and a third as-yet-undescribed species from Singapore. They are smaller-bodied than other <italic><tp:taxon-name><tp:taxon-name-part taxon-name-part-type="genus" reg="Kelawakaju">Kelawakaju</tp:taxon-name-part></tp:taxon-name></italic>, with mottled markings, and narrow chelicerae that project forward in the male. The embolus is narrow and forms a smooth curve bending toward the retrolateral. The lower part of the thorax has three vertical stripes of pale scales on each side. Epigynal openings are delicate and the edges difficult to discern (Fig. <xref ref-type="fig" rid="F4">18</xref>). Retromarginal tooth of chelicera with small second cusp basally (Figs <xref ref-type="fig" rid="F2">5</xref>, <xref ref-type="fig" rid="F2">6</xref>). Members of this group may prefer more shaded habitats than those of the <italic><tp:taxon-name><tp:taxon-name-part taxon-name-part-type="genus" reg="Kelawakaju"/><tp:taxon-name-part taxon-name-part-type="species" reg="frenata">frenata</tp:taxon-name-part></tp:taxon-name></italic> group, having been found only inside forests.</p></sec></tp:treatment-sec><tp:treatment-sec><!--Section generated to contain objects referenced in tp:taxon-treatment.--><fig id="F3" position="float" orientation="portrait"><object-id xmlns:xlink="http://www.w3.org/1999/xlink" content-type="doi" xlink:type="simple">10.3897/zookeys.1130.87730.figures10-15</object-id><object-id xmlns:xlink="http://www.w3.org/1999/xlink" content-type="arpha" xlink:type="simple">16C8B843-C673-5737-9AC5-AF141350C475</object-id><label>Figures 10–15.</label><caption><p>Carapaces of <italic><tp:taxon-name><tp:taxon-name-part taxon-name-part-type="genus" reg="Kelawakaju">Kelawakaju</tp:taxon-name-part></tp:taxon-name></italic> males <bold>10</bold><italic><tp:taxon-name><tp:taxon-name-part taxon-name-part-type="genus" reg="Kelawakaju">K.</tp:taxon-name-part><tp:taxon-name-part taxon-name-part-type="species" reg="mulu">mulu</tp:taxon-name-part></tp:taxon-name></italic> holotype <bold>11</bold><italic><tp:taxon-name><tp:taxon-name-part taxon-name-part-type="genus" reg="Kelawakaju">K.</tp:taxon-name-part><tp:taxon-name-part taxon-name-part-type="species" reg="intexta">intexta</tp:taxon-name-part></tp:taxon-name></italic> holotype <bold>12</bold><italic><tp:taxon-name><tp:taxon-name-part taxon-name-part-type="genus" reg="Kelawakaju">K.</tp:taxon-name-part><tp:taxon-name-part taxon-name-part-type="species" reg="singapura">singapura</tp:taxon-name-part></tp:taxon-name></italic> holotype <bold>13</bold><italic><tp:taxon-name><tp:taxon-name-part taxon-name-part-type="genus" reg="Kelawakaju">K.</tp:taxon-name-part><tp:taxon-name-part taxon-name-part-type="species" reg="frenata">frenata</tp:taxon-name-part></tp:taxon-name></italic> from Guangxi, Dongxing <bold>14</bold><italic><tp:taxon-name><tp:taxon-name-part taxon-name-part-type="genus" reg="Kelawakaju">K.</tp:taxon-name-part><tp:taxon-name-part taxon-name-part-type="species" reg="leucomelas">leucomelas</tp:taxon-name-part></tp:taxon-name></italic> holotype <bold>15</bold><italic><tp:taxon-name><tp:taxon-name-part taxon-name-part-type="genus" reg="Kelawakaju">K.</tp:taxon-name-part><tp:taxon-name-part taxon-name-part-type="species" reg="sahyadri">sahyadri</tp:taxon-name-part></tp:taxon-name></italic> holotype. Scale bars: 1.0 mm.</p></caption><graphic xmlns:xlink="http://www.w3.org/1999/xlink" xlink:href="zookeys-1130-079_article-87730__-g003.jpg" position="float" orientation="portrait" xlink:type="simple" id="oo_771008.jpg"><uri content-type="original_file" xlink:type="simple">https://binary.pensoft.net/fig/771008</uri></graphic></fig><fig id="F5" position="float" orientation="portrait"><object-id xmlns:xlink="http://www.w3.org/1999/xlink" content-type="doi" xlink:type="simple">10.3897/zookeys.1130.87730.figures23-28</object-id><object-id xmlns:xlink="http://www.w3.org/1999/xlink" content-type="arpha" xlink:type="simple">8E356370-84E4-50AA-A245-900C763D853A</object-id><label>Figures 23–28.</label><caption><p><italic><tp:taxon-name><tp:taxon-name-part taxon-name-part-type="genus" reg="Kelawakaju">Kelawakaju</tp:taxon-name-part><tp:taxon-name-part taxon-name-part-type="species" reg="mulu">mulu</tp:taxon-name-part></tp:taxon-name></italic><bold>23–25</bold> holotype male SWK12-2610 <bold>26–28</bold> paratype female SWK12-2639. Scale bars: 1.0 mm.</p></caption><graphic xmlns:xlink="http://www.w3.org/1999/xlink" xlink:href="zookeys-1130-079_article-87730__-g005.jpg" position="float" orientation="portrait" xlink:type="simple" id="oo_771010.jpg"><uri content-type="original_file" xlink:type="simple">https://binary.pensoft.net/fig/771010</uri></graphic></fig><fig id="F6" position="float" orientation="portrait"><object-id xmlns:xlink="http://www.w3.org/1999/xlink" content-type="doi" xlink:type="simple">10.3897/zookeys.1130.87730.figures29-34</object-id><object-id xmlns:xlink="http://www.w3.org/1999/xlink" content-type="arpha" xlink:type="simple">9B6FD773-70CF-5A2A-BFF5-D78B165C655D</object-id><label>Figures 29–34.</label><caption><p><italic><tp:taxon-name><tp:taxon-name-part taxon-name-part-type="genus" reg="Kelawakaju">Kelawakaju</tp:taxon-name-part><tp:taxon-name-part taxon-name-part-type="species" reg="intexta">intexta</tp:taxon-name-part></tp:taxon-name></italic><bold>29–31</bold> holotype male SWK12-3752 <bold>32–34</bold> paratype male SWK12-0523. Scale bars: 1.0 mm.</p></caption><graphic xmlns:xlink="http://www.w3.org/1999/xlink" xlink:href="zookeys-1130-079_article-87730__-g006.jpg" position="float" orientation="portrait" xlink:type="simple" id="oo_771011.jpg"><uri content-type="original_file" xlink:type="simple">https://binary.pensoft.net/fig/771011</uri></graphic></fig><fig id="F7" position="float" orientation="portrait"><object-id xmlns:xlink="http://www.w3.org/1999/xlink" content-type="doi" xlink:type="simple">10.3897/zookeys.1130.87730.figures35-45</object-id><object-id xmlns:xlink="http://www.w3.org/1999/xlink" content-type="arpha" xlink:type="simple">932B9BB8-33DA-51D4-B0BC-240A96AFF909</object-id><label>Figures 35–45.</label><caption><p><italic><tp:taxon-name><tp:taxon-name-part taxon-name-part-type="genus" reg="Kelawakaju">Kelawakaju</tp:taxon-name-part><tp:taxon-name-part taxon-name-part-type="species" reg="singapura">singapura</tp:taxon-name-part></tp:taxon-name></italic><bold>35</bold> holotype male JK.21.08.02.001 embolus, ventral <bold>36</bold> paratype male JK.90.10.21.0002 palp, ventral <bold>37</bold> same, retrolateral <bold>38</bold> paratype female AS19.0023 epigyne, ventral <bold>39</bold> same, vulva, dorsal <bold>40–42</bold> holotype male <bold>43</bold> paratype female JK.21.05.14.0001 <bold>44, 45</bold> paratype female AS19.0023. Scale bars: 0.1 mm.</p></caption><graphic xmlns:xlink="http://www.w3.org/1999/xlink" xlink:href="zookeys-1130-079_article-87730__-g007.jpg" position="float" orientation="portrait" xlink:type="simple" id="oo_771012.jpg"><uri content-type="original_file" xlink:type="simple">https://binary.pensoft.net/fig/771012</uri></graphic></fig><fig id="F2" position="float" orientation="portrait"><object-id xmlns:xlink="http://www.w3.org/1999/xlink" content-type="doi" xlink:type="simple">10.3897/zookeys.1130.87730.figures2-9</object-id><object-id xmlns:xlink="http://www.w3.org/1999/xlink" content-type="arpha" xlink:type="simple">6999D3FB-25EE-5B9D-A27E-679CE3885446</object-id><label>Figures 2–9.</label><caption><p>Chelicerae of <italic><tp:taxon-name><tp:taxon-name-part taxon-name-part-type="genus" reg="Kelawakaju">Kelawakaju</tp:taxon-name-part></tp:taxon-name></italic> species <bold>2–4</bold> oblique view with carapace <bold>5–9</bold> ventral view <bold>2</bold><italic><tp:taxon-name><tp:taxon-name-part taxon-name-part-type="genus" reg="Kelawakaju">K.</tp:taxon-name-part><tp:taxon-name-part taxon-name-part-type="species" reg="mulu">mulu</tp:taxon-name-part></tp:taxon-name></italic> male holotype <bold>3</bold><italic><tp:taxon-name><tp:taxon-name-part taxon-name-part-type="genus" reg="Kelawakaju">K.</tp:taxon-name-part><tp:taxon-name-part taxon-name-part-type="species" reg="intexta">intexta</tp:taxon-name-part></tp:taxon-name></italic> male holotype <bold>4</bold><italic><tp:taxon-name><tp:taxon-name-part taxon-name-part-type="genus" reg="Kelawakaju">K.</tp:taxon-name-part><tp:taxon-name-part taxon-name-part-type="species" reg="frenata">frenata</tp:taxon-name-part></tp:taxon-name></italic> male from Guangxi <bold>5</bold><italic><tp:taxon-name><tp:taxon-name-part taxon-name-part-type="genus" reg="Kelawakaju">K.</tp:taxon-name-part><tp:taxon-name-part taxon-name-part-type="species" reg="mulu">mulu</tp:taxon-name-part></tp:taxon-name></italic> male holotype <bold>6</bold><italic><tp:taxon-name><tp:taxon-name-part taxon-name-part-type="genus" reg="Kelawakaju">K.</tp:taxon-name-part><tp:taxon-name-part taxon-name-part-type="species" reg="intexta">intexta</tp:taxon-name-part></tp:taxon-name></italic> male holotype <bold>7</bold><italic><tp:taxon-name><tp:taxon-name-part taxon-name-part-type="genus" reg="Kelawakaju">K.</tp:taxon-name-part><tp:taxon-name-part taxon-name-part-type="species" reg="singapura">singapura</tp:taxon-name-part></tp:taxon-name></italic> male holotype <bold>8</bold><italic><tp:taxon-name><tp:taxon-name-part taxon-name-part-type="genus" reg="Kelawakaju">K.</tp:taxon-name-part><tp:taxon-name-part taxon-name-part-type="species" reg="frenata">frenata</tp:taxon-name-part></tp:taxon-name></italic> male from Guangxi <bold>9</bold><italic><tp:taxon-name><tp:taxon-name-part taxon-name-part-type="genus" reg="Kelawakaju">K.</tp:taxon-name-part><tp:taxon-name-part taxon-name-part-type="species" reg="frenata">frenata</tp:taxon-name-part></tp:taxon-name></italic> female from Guangxi. Scale bars: 1.0 mm.</p></caption><graphic xmlns:xlink="http://www.w3.org/1999/xlink" xlink:href="zookeys-1130-079_article-87730__-g002.jpg" position="float" orientation="portrait" xlink:type="simple" id="oo_771007.jpg"><uri content-type="original_file" xlink:type="simple">https://binary.pensoft.net/fig/771007</uri></graphic></fig><fig id="F9" position="float" orientation="portrait"><object-id xmlns:xlink="http://www.w3.org/1999/xlink" content-type="doi" xlink:type="simple">10.3897/zookeys.1130.87730.figures73-78</object-id><object-id xmlns:xlink="http://www.w3.org/1999/xlink" content-type="arpha" xlink:type="simple">8048EFFD-E7F5-5470-904F-C2E94744DAF6</object-id><label>Figures 73–78.</label><caption><p><italic><tp:taxon-name><tp:taxon-name-part taxon-name-part-type="genus" reg="Kelawakaju">Kelawakaju</tp:taxon-name-part><tp:taxon-name-part taxon-name-part-type="species" reg="frenata">frenata</tp:taxon-name-part></tp:taxon-name></italic><bold>73, 74</bold> male from Tai Tam County Park, Hong Kong (© 2020 Artur Tomaszek) <bold>75</bold> female from Guangdong, Gaotan Town <bold>76</bold> male from Guangxi, Dongxing, dorsal <bold>77</bold> female from Dongxing, dorsal <bold>78</bold> same, ventral. Specimen in <bold>73, 74</bold> not examined microscopically; inferred as <italic><tp:taxon-name><tp:taxon-name-part taxon-name-part-type="genus" reg="Kelawakaju">K.</tp:taxon-name-part><tp:taxon-name-part taxon-name-part-type="species" reg="frenata">frenata</tp:taxon-name-part></tp:taxon-name></italic> by appearance and locality.</p></caption><graphic xmlns:xlink="http://www.w3.org/1999/xlink" xlink:href="zookeys-1130-079_article-87730__-g009.jpg" position="float" orientation="portrait" xlink:type="simple" id="oo_771014.jpg"><uri content-type="original_file" xlink:type="simple">https://binary.pensoft.net/fig/771014</uri></graphic></fig><fig id="F10" position="float" orientation="portrait"><object-id xmlns:xlink="http://www.w3.org/1999/xlink" content-type="doi" xlink:type="simple">10.3897/zookeys.1130.87730.figures79-81</object-id><object-id xmlns:xlink="http://www.w3.org/1999/xlink" content-type="arpha" xlink:type="simple">63F591B3-1FCA-5742-8746-73047206909C</object-id><label>Figures 79–81.</label><caption><p><italic><tp:taxon-name><tp:taxon-name-part taxon-name-part-type="genus" reg="Kelawakaju">Kelawakaju</tp:taxon-name-part><tp:taxon-name-part taxon-name-part-type="species" reg="leucomelas">leucomelas</tp:taxon-name-part></tp:taxon-name></italic><bold>79–80</bold> male from the type locality <bold>81</bold> female from same locality. Photographs © Chris Ang 2021. Specimens not examined microscopically; inferred as <italic><tp:taxon-name><tp:taxon-name-part taxon-name-part-type="genus" reg="Kelawakaju">K.</tp:taxon-name-part><tp:taxon-name-part taxon-name-part-type="species" reg="leucomelas">leucomelas</tp:taxon-name-part></tp:taxon-name></italic> by appearance and locality.</p></caption><graphic xmlns:xlink="http://www.w3.org/1999/xlink" xlink:href="zookeys-1130-079_article-87730__-g010.jpg" position="float" orientation="portrait" xlink:type="simple" id="oo_771015.jpg"><uri content-type="original_file" xlink:type="simple">https://binary.pensoft.net/fig/771015</uri></graphic></fig><fig id="F11" position="float" orientation="portrait"><object-id xmlns:xlink="http://www.w3.org/1999/xlink" content-type="doi" xlink:type="simple">10.3897/zookeys.1130.87730.figures82-89</object-id><object-id xmlns:xlink="http://www.w3.org/1999/xlink" content-type="arpha" xlink:type="simple">DAE09667-DA60-5A93-BE22-86244A510972</object-id><label>Figures 82–89.</label><caption><p><italic><tp:taxon-name><tp:taxon-name-part taxon-name-part-type="genus" reg="Kelawakaju">Kelawakaju</tp:taxon-name-part><tp:taxon-name-part taxon-name-part-type="species" reg="sahyadri">sahyadri</tp:taxon-name-part></tp:taxon-name></italic><bold>82–85</bold> male holotype AS19.4895 <bold>86–88</bold> female paratype AS19.4934 <bold>89</bold> female paratype from Kerala.</p></caption><graphic xmlns:xlink="http://www.w3.org/1999/xlink" xlink:href="zookeys-1130-079_article-87730__-g011.jpg" position="float" orientation="portrait" xlink:type="simple" id="oo_771016.jpg"><uri content-type="original_file" xlink:type="simple">https://binary.pensoft.net/fig/771016</uri></graphic></fig><fig id="F4" position="float" orientation="portrait"><object-id xmlns:xlink="http://www.w3.org/1999/xlink" content-type="doi" xlink:type="simple">10.3897/zookeys.1130.87730.figures16-22</object-id><object-id xmlns:xlink="http://www.w3.org/1999/xlink" content-type="arpha" xlink:type="simple">BC1FFA67-C34B-5903-99BE-75144824143D</object-id><label>Figures 16–22.</label><caption><p><italic><tp:taxon-name><tp:taxon-name-part taxon-name-part-type="genus" reg="Kelawakaju">Kelawakaju</tp:taxon-name-part><tp:taxon-name-part taxon-name-part-type="species" reg="mulu">mulu</tp:taxon-name-part></tp:taxon-name></italic> species group, genitalia <bold>16–20</bold><italic><tp:taxon-name><tp:taxon-name-part taxon-name-part-type="genus" reg="Kelawakaju">K.</tp:taxon-name-part><tp:taxon-name-part taxon-name-part-type="species" reg="mulu">mulu</tp:taxon-name-part></tp:taxon-name></italic><bold>16</bold> holotype male palp, ventral <bold>17</bold> same, retrolateral <bold>18</bold> paratype female SWK12-2639 epigyne, ventral <bold>19</bold> same, vulva, dorsal <bold>20</bold> same, ventral <bold>21, 22</bold><italic><tp:taxon-name><tp:taxon-name-part taxon-name-part-type="genus" reg="Kelawakaju">K.</tp:taxon-name-part><tp:taxon-name-part taxon-name-part-type="species" reg="intexta">intexta</tp:taxon-name-part></tp:taxon-name></italic> holotype male palp <bold>21</bold> retrolateral <bold>22</bold> ventral. Scale bars: 0.1 mm.</p></caption><graphic xmlns:xlink="http://www.w3.org/1999/xlink" xlink:href="zookeys-1130-079_article-87730__-g004.jpg" position="float" orientation="portrait" xlink:type="simple" id="oo_771009.jpg"><uri content-type="original_file" xlink:type="simple">https://binary.pensoft.net/fig/771009</uri></graphic></fig><fig id="F8" position="float" orientation="portrait"><object-id xmlns:xlink="http://www.w3.org/1999/xlink" content-type="doi" xlink:type="simple">10.3897/zookeys.1130.87730.figures46-72</object-id><object-id xmlns:xlink="http://www.w3.org/1999/xlink" content-type="arpha" xlink:type="simple">0E68E847-8249-5E0A-8AD6-65E273CDAF1C</object-id><label>Figures 46–72.</label><caption><p><italic><tp:taxon-name><tp:taxon-name-part taxon-name-part-type="genus" reg="Kelawakaju">Kelawakaju</tp:taxon-name-part><tp:taxon-name-part taxon-name-part-type="species" reg="frenata">frenata</tp:taxon-name-part></tp:taxon-name></italic> species group, genitalia <bold>46–54</bold><italic><tp:taxon-name><tp:taxon-name-part taxon-name-part-type="genus" reg="Kelawakaju">K.</tp:taxon-name-part><tp:taxon-name-part taxon-name-part-type="species" reg="frenata">frenata</tp:taxon-name-part></tp:taxon-name></italic><bold>46</bold> male from Dongxing, palp, ventral <bold>47</bold> same, retrolateral <bold>48</bold> same, dorsal <bold>49</bold> male from Hong Kong, embolus, ventral <bold>50</bold><xref ref-type="bibr" rid="B19">Simon’s (1901a)</xref> figure, reversed <bold>51</bold> female d224 from Dongxing, epigyne, ventral <bold>52</bold> second female from Dongxing, epigyne, ventral <bold>53</bold> same, vulva, ventral <bold>54</bold> same, dorsal <bold>55–63</bold><italic><tp:taxon-name><tp:taxon-name-part taxon-name-part-type="genus" reg="Kelawakaju">K.</tp:taxon-name-part><tp:taxon-name-part taxon-name-part-type="species" reg="leucomelas">leucomelas</tp:taxon-name-part></tp:taxon-name></italic><bold>55</bold> holotype male palp, ventral <bold>56</bold> same, retrolateral <bold>57</bold> same, embolus, oblique <bold>58</bold> paratype male JK13.12.10.0001, embolus, oblique <bold>59</bold> male JK.19.08.18.0010, embolus, oblique <bold>60</bold> same, palp, retrolateral <bold>61</bold> same, ventral <bold>62</bold> female paratype JK.20.11.13.0001, epigyne, ventral <bold>63</bold> same, vulva, dorsal <bold>64–72</bold><italic><tp:taxon-name><tp:taxon-name-part taxon-name-part-type="genus" reg="Kelawakaju">K.</tp:taxon-name-part><tp:taxon-name-part taxon-name-part-type="species" reg="sahyadri">sahyadri</tp:taxon-name-part></tp:taxon-name></italic><bold>64</bold> holotype male, palp, ventral <bold>65</bold> same, retrolateral <bold>66</bold> same, embolus, oblique <bold>67</bold> paratype male from Kerala, embolus, oblique <bold>68</bold> same, ventral <bold>69</bold> same, palp, ventral <bold>70</bold> same, retrolateral <bold>71</bold> paratype female AS19.4934 epigyne, ventral <bold>72</bold> same vulva, dorsal. Oblique views of embolus are between ventral and prolateral. Scale bars: 0.1 mm.</p></caption><graphic xmlns:xlink="http://www.w3.org/1999/xlink" xlink:href="zookeys-1130-079_article-87730__-g008.jpg" position="float" orientation="portrait" xlink:type="simple" id="oo_771013.jpg"><uri content-type="original_file" xlink:type="simple">https://binary.pensoft.net/fig/771013</uri></graphic></fig></tp:treatment-sec><ref-list><ref id="B15"><mixed-citation xmlns:xlink="http://www.w3.org/1999/xlink" xlink:type="simple"><person-group><name name-style="western"><surname>Maddison</surname><given-names>WP</given-names></name><name name-style="western"><surname>Beattie</surname><given-names>I</given-names></name><name name-style="western"><surname>Marathe</surname><given-names>K</given-names></name><name name-style="western"><surname>Ng</surname><given-names>PYC</given-names></name><name name-style="western"><surname>Kanesharatnam</surname><given-names>N</given-names></name><name name-style="western"><surname>Benjamin</surname><given-names>SP</given-names></name><name name-style="western"><surname>Kunte</surname><given-names>K</given-names></name></person-group> (<year>2020</year>) <article-title>A phylogenetic and taxonomic review of baviine jumping spiders (<tp:taxon-name><tp:taxon-name-part taxon-name-part-type="order">Araneae</tp:taxon-name-part></tp:taxon-name>: <tp:taxon-name><tp:taxon-name-part taxon-name-part-type="family">Salticidae</tp:taxon-name-part></tp:taxon-name>: <tp:taxon-name><tp:taxon-name-part taxon-name-part-type="tribe">Baviini</tp:taxon-name-part></tp:taxon-name>).</article-title><source>ZooKeys</source><volume>1004</volume>: <fpage>27</fpage>–<lpage>97</lpage>. <ext-link xlink:href="10.3897/zookeys.1004.57526" ext-link-type="doi" xlink:type="simple">https://doi.org/10.3897/zookeys.1004.57526</ext-link></mixed-citation></ref><ref id="B17"><mixed-citation xmlns:xlink="http://www.w3.org/1999/xlink" xlink:type="simple"><person-group><name name-style="western"><surname>Rubio</surname><given-names>GD</given-names></name><name name-style="western"><surname>Baigorria</surname><given-names>JE</given-names></name></person-group> (<year>2016</year>) <article-title>New species and the first known male of the jumping spider <italic><tp:taxon-name><tp:taxon-name-part taxon-name-part-type="genus">Ceriomura</tp:taxon-name-part></tp:taxon-name></italic> Simon (<tp:taxon-name><tp:taxon-name-part taxon-name-part-type="order">Araneae</tp:taxon-name-part></tp:taxon-name>: <tp:taxon-name><tp:taxon-name-part taxon-name-part-type="family">Salticidae</tp:taxon-name-part></tp:taxon-name>: <tp:taxon-name><tp:taxon-name-part taxon-name-part-type="tribe">Gophoini</tp:taxon-name-part></tp:taxon-name>) with the faunistic revision of gophoines from Misiones, Argentina.</article-title><source>Zoology and Ecology</source><volume>26</volume>(<issue>4</issue>): <fpage>265</fpage>–<lpage>274</lpage>. <ext-link xlink:href="10.1080/21658005.2016.1199502" ext-link-type="doi" xlink:type="simple">https://doi.org/10.1080/21658005.2016.1199502</ext-link></mixed-citation></ref><ref id="B19"><mixed-citation xmlns:xlink="http://www.w3.org/1999/xlink" xlink:type="simple"><person-group><name name-style="western"><surname>Simon</surname><given-names>E</given-names></name></person-group> (<year>1901a</year>) Histoire naturelle des araignées. Deuxième édition, tome second. Roret, Paris, 381–668.</mixed-citation></ref></ref-list></tp:taxon-treatment>
