# Supplementary material for: ﻿Kelawakaju gen. nov., a new Asian lineage of marpissine jumping spiders (Araneae, Salticidae, Marpissina)
Source: Zookeys. 2022 Nov 17;1130:79–102. doi: 10.3897/zookeys.1130.87730 (PMC9836693; doi:10.3897/zookeys.1130.87730)
Supplement: XML Treatment for Kelawakaju mulu [file zookeys.1130.87730-treatment2.xml]

<!DOCTYPE tp:taxon-treatment
  PUBLIC "-//TaxonX//DTD Taxonomic Treatment Publishing DTD v0 20100105//EN" "tax-treatment-NSO.dtd">
<tp:taxon-treatment xmlns:tp="http://www.plazi.org/taxpub"><tp:treatment-meta><kwd-group><label>Taxon classification</label><kwd>
                <named-content content-type="kingdom">Animalia</named-content>
              </kwd><kwd>
                <named-content content-type="order">Araneae</named-content>
              </kwd><kwd>
                <named-content content-type="family">Salticidae</named-content>
              </kwd></kwd-group><mixed-citation publication-type="journal"><person-group><name><surname>Maddison</surname><given-names>Wayne P.</given-names></name><name><surname>Ruiz</surname><given-names>Gustavo R. S.</given-names></name><name><surname>Ng</surname><given-names>Paul Y. C.</given-names></name><name><surname>Vishnudas</surname><given-names>Ettukandathil Haridas</given-names></name><name><surname>Sudhikumar</surname><given-names>Ambalaparambil V.</given-names></name></person-group><article-title>﻿<italic><tp:taxon-name><tp:taxon-name-part taxon-name-part-type="genus" reg="Kelawakaju">Kelawakaju</tp:taxon-name-part></tp:taxon-name></italic> gen. nov., a new Asian lineage of marpissine jumping spiders (<tp:taxon-name><tp:taxon-name-part taxon-name-part-type="order">Araneae</tp:taxon-name-part></tp:taxon-name>, <tp:taxon-name><tp:taxon-name-part taxon-name-part-type="family">Salticidae</tp:taxon-name-part></tp:taxon-name>, <tp:taxon-name><tp:taxon-name-part taxon-name-part-type="subtribe">Marpissina</tp:taxon-name-part></tp:taxon-name>)</article-title><source>Zookeys</source><day>17</day><month>11</month><year>2022</year><volume>1130</volume><fpage>79</fpage><lpage>102</lpage><pub-id pub-id-type="doi">10.3897/zookeys.1130.87730</pub-id></mixed-citation></tp:treatment-meta><tp:nomenclature><label>﻿</label><tp:taxon-name>
              <object-id xmlns:xlink="http://www.w3.org/1999/xlink" content-type="arpha" xlink:type="simple">550365B6-A729-5A31-8C2A-2698351441AD</object-id>
              <tp:taxon-name-part taxon-name-part-type="genus" reg="Kelawakaju">Kelawakaju</tp:taxon-name-part>
              <tp:taxon-name-part taxon-name-part-type="species" reg="mulu">mulu</tp:taxon-name-part>
              <object-id xmlns:xlink="http://www.w3.org/1999/xlink" content-type="zoobank" xlink:type="simple">https://zoobank.org/C1730DAC-227A-4384-B25D-CBDD46B37E76</object-id>
            </tp:taxon-name><tp:taxon-authority>Maddison &amp; Ruiz</tp:taxon-authority><tp:taxon-status xmlns:xlink="http://www.w3.org/1999/xlink" xlink:type="simple">sp. nov.</tp:taxon-status><xref ref-type="fig" rid="F2">Figs 2</xref><xref ref-type="fig" rid="F2">, 5</xref><xref ref-type="fig" rid="F3">, 10</xref><xref ref-type="fig" rid="F4">, 16–20</xref><xref ref-type="fig" rid="F5">, 23–28</xref></tp:nomenclature><tp:treatment-sec sec-type="type material" id="SECID0EMUBG"><title>Type material.</title><p><bold><italic>Holotype</italic></bold>: male (SWK12-2610) in <named-content xmlns:xlink="http://www.w3.org/1999/xlink" content-type="dwc:institutional_code" xlink:title="University of British Columbia Spencer Entomological Collection, Canada" xlink:href="http://grbio.org/institution/university-british-columbia-spencer-museum" xlink:type="simple">UBCZ</named-content> from Malaysia: Sarawak: Mulu Nat. Pk., Summit Trail near Camp 1, <named-content xmlns:xlink="http://www.w3.org/1999/xlink" content-type="dwc:verbatimCoordinates" xlink:type="simple"><named-content content-type="geo-json" specific-use="{&#34;type&#34;:&#34;Point&#34;,&#34;coordinates&#34;:[114.861000,4.048600]}" id="NCID0E6UBG" xlink:type="simple">4.0486°N, 114.8610°E</named-content></named-content> to <named-content xmlns:xlink="http://www.w3.org/1999/xlink" content-type="dwc:verbatimCoordinates" xlink:type="simple"><named-content content-type="geo-json" specific-use="{&#34;type&#34;:&#34;Point&#34;,&#34;coordinates&#34;:[114.861400,4.048300]}" id="NCID0EHVBG" xlink:type="simple">4.0483°N, 114.8614°E</named-content></named-content>, 270 m elev., 21 March 2012, Maddison/Piascik/Ang WPM#12-072. <bold><italic>Paratype</italic></bold>: female (SWK12-2639) in <named-content xmlns:xlink="http://www.w3.org/1999/xlink" content-type="dwc:institutional_code" xlink:title="University of British Columbia Spencer Entomological Collection, Canada" xlink:href="http://grbio.org/institution/university-british-columbia-spencer-museum" xlink:type="simple">UBCZ</named-content> from Malaysia: Sarawak: Mulu Nat. Pk., Summit Trail near Camp 1, <named-content xmlns:xlink="http://www.w3.org/1999/xlink" content-type="dwc:verbatimCoordinates" xlink:type="simple"><named-content content-type="geo-json" specific-use="{&#34;type&#34;:&#34;Point&#34;,&#34;coordinates&#34;:[114.862600,4.048000]}" id="NCID0EXVBG" xlink:type="simple">4.0480°N, 114.8626°E</named-content></named-content> to <named-content xmlns:xlink="http://www.w3.org/1999/xlink" content-type="dwc:verbatimCoordinates" xlink:type="simple"><named-content content-type="geo-json" specific-use="{&#34;type&#34;:&#34;Point&#34;,&#34;coordinates&#34;:[114.863000,4.047800]}" id="NCID0E6VBG" xlink:type="simple">4.0478°N, 114.8630°E</named-content></named-content>, 290–320 m elev., 22 March 2012, Piascik/Ang/Andyson WPM#12-077.</p></tp:treatment-sec><tp:treatment-sec sec-type="etymology" id="SECID0EEWBG"><title>Etymology.</title><p>From the name of the type locality (a noun in apposition).</p></tp:treatment-sec><tp:treatment-sec sec-type="diagnosis" id="SECID0EJWBG"><title>Diagnosis.</title><p>Dark with only a dusting of golden scales, unlike the similar but more thoroughly scale-covered <italic><tp:taxon-name><tp:taxon-name-part taxon-name-part-type="genus" reg="Kelawakaju">K.</tp:taxon-name-part><tp:taxon-name-part taxon-name-part-type="species" reg="intexta">intexta</tp:taxon-name-part></tp:taxon-name></italic> (Figs <xref ref-type="fig" rid="F5">23–28</xref> vs. 29–34). Embolus shorter than that of <italic><tp:taxon-name><tp:taxon-name-part taxon-name-part-type="genus" reg="Kelawakaju">K.</tp:taxon-name-part><tp:taxon-name-part taxon-name-part-type="species" reg="intexta">intexta</tp:taxon-name-part></tp:taxon-name></italic>, arising at 11 o’clock (Figs <xref ref-type="fig" rid="F4">16</xref> vs. 22).</p><fig id="F2" position="float" orientation="portrait"><object-id xmlns:xlink="http://www.w3.org/1999/xlink" content-type="doi" xlink:type="simple">10.3897/zookeys.1130.87730.figures2-9</object-id><object-id xmlns:xlink="http://www.w3.org/1999/xlink" content-type="arpha" xlink:type="simple">6999D3FB-25EE-5B9D-A27E-679CE3885446</object-id><label>Figures 2–9.</label><caption><p>Chelicerae of <italic><tp:taxon-name><tp:taxon-name-part taxon-name-part-type="genus" reg="Kelawakaju">Kelawakaju</tp:taxon-name-part></tp:taxon-name></italic> species <bold>2–4</bold> oblique view with carapace <bold>5–9</bold> ventral view <bold>2</bold><italic><tp:taxon-name><tp:taxon-name-part taxon-name-part-type="genus" reg="Kelawakaju">K.</tp:taxon-name-part><tp:taxon-name-part taxon-name-part-type="species" reg="mulu">mulu</tp:taxon-name-part></tp:taxon-name></italic> male holotype <bold>3</bold><italic><tp:taxon-name><tp:taxon-name-part taxon-name-part-type="genus" reg="Kelawakaju">K.</tp:taxon-name-part><tp:taxon-name-part taxon-name-part-type="species" reg="intexta">intexta</tp:taxon-name-part></tp:taxon-name></italic> male holotype <bold>4</bold><italic><tp:taxon-name><tp:taxon-name-part taxon-name-part-type="genus" reg="Kelawakaju">K.</tp:taxon-name-part><tp:taxon-name-part taxon-name-part-type="species" reg="frenata">frenata</tp:taxon-name-part></tp:taxon-name></italic> male from Guangxi <bold>5</bold><italic><tp:taxon-name><tp:taxon-name-part taxon-name-part-type="genus" reg="Kelawakaju">K.</tp:taxon-name-part><tp:taxon-name-part taxon-name-part-type="species" reg="mulu">mulu</tp:taxon-name-part></tp:taxon-name></italic> male holotype <bold>6</bold><italic><tp:taxon-name><tp:taxon-name-part taxon-name-part-type="genus" reg="Kelawakaju">K.</tp:taxon-name-part><tp:taxon-name-part taxon-name-part-type="species" reg="intexta">intexta</tp:taxon-name-part></tp:taxon-name></italic> male holotype <bold>7</bold><italic><tp:taxon-name><tp:taxon-name-part taxon-name-part-type="genus" reg="Kelawakaju">K.</tp:taxon-name-part><tp:taxon-name-part taxon-name-part-type="species" reg="singapura">singapura</tp:taxon-name-part></tp:taxon-name></italic> male holotype <bold>8</bold><italic><tp:taxon-name><tp:taxon-name-part taxon-name-part-type="genus" reg="Kelawakaju">K.</tp:taxon-name-part><tp:taxon-name-part taxon-name-part-type="species" reg="frenata">frenata</tp:taxon-name-part></tp:taxon-name></italic> male from Guangxi <bold>9</bold><italic><tp:taxon-name><tp:taxon-name-part taxon-name-part-type="genus" reg="Kelawakaju">K.</tp:taxon-name-part><tp:taxon-name-part taxon-name-part-type="species" reg="frenata">frenata</tp:taxon-name-part></tp:taxon-name></italic> female from Guangxi. Scale bars: 1.0 mm.</p></caption><graphic xmlns:xlink="http://www.w3.org/1999/xlink" xlink:href="zookeys-1130-079_article-87730__-g002.jpg" position="float" orientation="portrait" xlink:type="simple" id="oo_771007.jpg"><uri content-type="original_file" xlink:type="simple">https://binary.pensoft.net/fig/771007</uri></graphic></fig></tp:treatment-sec><tp:treatment-sec sec-type="description" id="SECID0EN2BG"><title>Description.</title><p><bold>Male</bold> (based on holotype). Carapace length 2.85; abdomen length 3.05. <bold><italic>Carapace</italic></bold> dark brown, with white scales around cephalic region, between AME and sparse on thoracic region. <bold><italic>Clypeus</italic></bold> very narrow. <bold><italic>Chelicera</italic></bold> dark brown, elongate and projected, with a line of white scales on the prolateral face. Retromarginal tooth with two cusps, the more lateral long and curved (Fig. <xref ref-type="fig" rid="F2">5</xref>). <bold><italic>Palp</italic></bold> with elongate <abbrev xmlns:xlink="http://www.w3.org/1999/xlink" xlink:title="retrolateral tibial apophysis" id="ABBRID0EF3BG" xlink:type="simple">RTA</abbrev>. Embolus narrow and curved, but short, arising distally on the tegulum. Endite subrectangular, with no projection, dark brown. Labium dark brown and sternum light brown, with depressions along coxae I. <bold><italic>Leg</italic></bold> I light brown, with mid patella, mid tibia, proximal area of metatarsus and entire tarsus yellow. Legs II–IV yellow. Length of femur I 2.10, II 1.70, III 1.40, IV 1.65; patella + tibia I 3.10, II 2.40, III 1.65, IV 2.35; metatarsus + tarsus I 1.85, II 1.75, III 1.50, IV 1.70. Leg spination reduced: femur I d0, p0-0-1-0 (or p0-0-2-0), II d1-1-0, p0-0-1-0, III 0, IV d1-1-0, r0-0-1-0; patella I–IV 0; tibia I v2-2-2 (asymmetrical), II v1r-1r-1p, III–IV 0; metatarsus I–II v2-2, III 0, IV v0-0-1p. <bold><italic>Abdomen</italic></bold> dorsally dark brown, with two transverse wide light stripes, and a third over anal tubercle; ventrally gray.</p><p><bold>Female</bold> (based on paratype SWK 12-2639). Carapace length 2.7; abdomen length 3.55. Color as in male, except when mentioned. <bold><italic>Chelicera</italic></bold> light brown. Retromarginal tooth with two cusps, the distal one almost twice the size of the other, both acute. <bold><italic>Legs</italic></bold> II–IV with narrow stripes of white scales. Length of femur I 1.90, II 1.50, III 1.45, IV 1.85; patella + tibia I 2.60, II 1.90, III 1.75, IV 2.60; metatarsus + tarsus I 1.40, II 1.30, III 1.60, IV 1.90. Leg spines as in male, except for femur III, as in II. <bold><italic>Abdomen</italic></bold> as in male, except for stripes, medially interrupted; ventrally white, with two longitudinal dark brown stripes extending from booklungs to spinnerets. <bold><italic>Epigyne</italic></bold> with a pair of small copulatory openings distant from the posterior border, which has a medial excavation; internally, copulatory ducts fuse with glandular portions, spiral backwards and enter the large spermathecae, from which fertilization ducts emerge.</p></tp:treatment-sec><tp:treatment-sec sec-type="natural history" id="SECID0E63BG"><title>Natural history.</title><p>Both specimens were collected on tree trunks on a forested slope.</p></tp:treatment-sec><tp:treatment-sec><!--Section generated to contain objects referenced in tp:taxon-treatment.--><fig id="F3" position="float" orientation="portrait"><object-id xmlns:xlink="http://www.w3.org/1999/xlink" content-type="doi" xlink:type="simple">10.3897/zookeys.1130.87730.figures10-15</object-id><object-id xmlns:xlink="http://www.w3.org/1999/xlink" content-type="arpha" xlink:type="simple">16C8B843-C673-5737-9AC5-AF141350C475</object-id><label>Figures 10–15.</label><caption><p>Carapaces of <italic><tp:taxon-name><tp:taxon-name-part taxon-name-part-type="genus" reg="Kelawakaju">Kelawakaju</tp:taxon-name-part></tp:taxon-name></italic> males <bold>10</bold><italic><tp:taxon-name><tp:taxon-name-part taxon-name-part-type="genus" reg="Kelawakaju">K.</tp:taxon-name-part><tp:taxon-name-part taxon-name-part-type="species" reg="mulu">mulu</tp:taxon-name-part></tp:taxon-name></italic> holotype <bold>11</bold><italic><tp:taxon-name><tp:taxon-name-part taxon-name-part-type="genus" reg="Kelawakaju">K.</tp:taxon-name-part><tp:taxon-name-part taxon-name-part-type="species" reg="intexta">intexta</tp:taxon-name-part></tp:taxon-name></italic> holotype <bold>12</bold><italic><tp:taxon-name><tp:taxon-name-part taxon-name-part-type="genus" reg="Kelawakaju">K.</tp:taxon-name-part><tp:taxon-name-part taxon-name-part-type="species" reg="singapura">singapura</tp:taxon-name-part></tp:taxon-name></italic> holotype <bold>13</bold><italic><tp:taxon-name><tp:taxon-name-part taxon-name-part-type="genus" reg="Kelawakaju">K.</tp:taxon-name-part><tp:taxon-name-part taxon-name-part-type="species" reg="frenata">frenata</tp:taxon-name-part></tp:taxon-name></italic> from Guangxi, Dongxing <bold>14</bold><italic><tp:taxon-name><tp:taxon-name-part taxon-name-part-type="genus" reg="Kelawakaju">K.</tp:taxon-name-part><tp:taxon-name-part taxon-name-part-type="species" reg="leucomelas">leucomelas</tp:taxon-name-part></tp:taxon-name></italic> holotype <bold>15</bold><italic><tp:taxon-name><tp:taxon-name-part taxon-name-part-type="genus" reg="Kelawakaju">K.</tp:taxon-name-part><tp:taxon-name-part taxon-name-part-type="species" reg="sahyadri">sahyadri</tp:taxon-name-part></tp:taxon-name></italic> holotype. Scale bars: 1.0 mm.</p></caption><graphic xmlns:xlink="http://www.w3.org/1999/xlink" xlink:href="zookeys-1130-079_article-87730__-g003.jpg" position="float" orientation="portrait" xlink:type="simple" id="oo_771008.jpg"><uri content-type="original_file" xlink:type="simple">https://binary.pensoft.net/fig/771008</uri></graphic></fig><fig id="F4" position="float" orientation="portrait"><object-id xmlns:xlink="http://www.w3.org/1999/xlink" content-type="doi" xlink:type="simple">10.3897/zookeys.1130.87730.figures16-22</object-id><object-id xmlns:xlink="http://www.w3.org/1999/xlink" content-type="arpha" xlink:type="simple">BC1FFA67-C34B-5903-99BE-75144824143D</object-id><label>Figures 16–22.</label><caption><p><italic><tp:taxon-name><tp:taxon-name-part taxon-name-part-type="genus" reg="Kelawakaju">Kelawakaju</tp:taxon-name-part><tp:taxon-name-part taxon-name-part-type="species" reg="mulu">mulu</tp:taxon-name-part></tp:taxon-name></italic> species group, genitalia <bold>16–20</bold><italic><tp:taxon-name><tp:taxon-name-part taxon-name-part-type="genus" reg="Kelawakaju">K.</tp:taxon-name-part><tp:taxon-name-part taxon-name-part-type="species" reg="mulu">mulu</tp:taxon-name-part></tp:taxon-name></italic><bold>16</bold> holotype male palp, ventral <bold>17</bold> same, retrolateral <bold>18</bold> paratype female SWK12-2639 epigyne, ventral <bold>19</bold> same, vulva, dorsal <bold>20</bold> same, ventral <bold>21, 22</bold><italic><tp:taxon-name><tp:taxon-name-part taxon-name-part-type="genus" reg="Kelawakaju">K.</tp:taxon-name-part><tp:taxon-name-part taxon-name-part-type="species" reg="intexta">intexta</tp:taxon-name-part></tp:taxon-name></italic> holotype male palp <bold>21</bold> retrolateral <bold>22</bold> ventral. Scale bars: 0.1 mm.</p></caption><graphic xmlns:xlink="http://www.w3.org/1999/xlink" xlink:href="zookeys-1130-079_article-87730__-g004.jpg" position="float" orientation="portrait" xlink:type="simple" id="oo_771009.jpg"><uri content-type="original_file" xlink:type="simple">https://binary.pensoft.net/fig/771009</uri></graphic></fig><fig id="F5" position="float" orientation="portrait"><object-id xmlns:xlink="http://www.w3.org/1999/xlink" content-type="doi" xlink:type="simple">10.3897/zookeys.1130.87730.figures23-28</object-id><object-id xmlns:xlink="http://www.w3.org/1999/xlink" content-type="arpha" xlink:type="simple">8E356370-84E4-50AA-A245-900C763D853A</object-id><label>Figures 23–28.</label><caption><p><italic><tp:taxon-name><tp:taxon-name-part taxon-name-part-type="genus" reg="Kelawakaju">Kelawakaju</tp:taxon-name-part><tp:taxon-name-part taxon-name-part-type="species" reg="mulu">mulu</tp:taxon-name-part></tp:taxon-name></italic><bold>23–25</bold> holotype male SWK12-2610 <bold>26–28</bold> paratype female SWK12-2639. Scale bars: 1.0 mm.</p></caption><graphic xmlns:xlink="http://www.w3.org/1999/xlink" xlink:href="zookeys-1130-079_article-87730__-g005.jpg" position="float" orientation="portrait" xlink:type="simple" id="oo_771010.jpg"><uri content-type="original_file" xlink:type="simple">https://binary.pensoft.net/fig/771010</uri></graphic></fig></tp:treatment-sec></tp:taxon-treatment>
