# Supplementary material for: ﻿Kelawakaju gen. nov., a new Asian lineage of marpissine jumping spiders (Araneae, Salticidae, Marpissina)
Source: Zookeys. 2022 Nov 17;1130:79–102. doi: 10.3897/zookeys.1130.87730 (PMC9836693; doi:10.3897/zookeys.1130.87730)
Supplement: XML Treatment for Kelawakaju intexta [file zookeys.1130.87730-treatment3.xml]

<!DOCTYPE tp:taxon-treatment
  PUBLIC "-//TaxonX//DTD Taxonomic Treatment Publishing DTD v0 20100105//EN" "tax-treatment-NSO.dtd">
<tp:taxon-treatment xmlns:tp="http://www.plazi.org/taxpub"><tp:treatment-meta><kwd-group><label>Taxon classification</label><kwd>
                <named-content content-type="kingdom">Animalia</named-content>
              </kwd><kwd>
                <named-content content-type="order">Araneae</named-content>
              </kwd><kwd>
                <named-content content-type="family">Salticidae</named-content>
              </kwd></kwd-group><mixed-citation publication-type="journal"><person-group><name><surname>Maddison</surname><given-names>Wayne P.</given-names></name><name><surname>Ruiz</surname><given-names>Gustavo R. S.</given-names></name><name><surname>Ng</surname><given-names>Paul Y. C.</given-names></name><name><surname>Vishnudas</surname><given-names>Ettukandathil Haridas</given-names></name><name><surname>Sudhikumar</surname><given-names>Ambalaparambil V.</given-names></name></person-group><article-title>﻿<italic><tp:taxon-name><tp:taxon-name-part taxon-name-part-type="genus" reg="Kelawakaju">Kelawakaju</tp:taxon-name-part></tp:taxon-name></italic> gen. nov., a new Asian lineage of marpissine jumping spiders (<tp:taxon-name><tp:taxon-name-part taxon-name-part-type="order">Araneae</tp:taxon-name-part></tp:taxon-name>, <tp:taxon-name><tp:taxon-name-part taxon-name-part-type="family">Salticidae</tp:taxon-name-part></tp:taxon-name>, <tp:taxon-name><tp:taxon-name-part taxon-name-part-type="subtribe">Marpissina</tp:taxon-name-part></tp:taxon-name>)</article-title><source>Zookeys</source><day>17</day><month>11</month><year>2022</year><volume>1130</volume><fpage>79</fpage><lpage>102</lpage><pub-id pub-id-type="doi">10.3897/zookeys.1130.87730</pub-id></mixed-citation></tp:treatment-meta><tp:nomenclature><label>﻿</label><tp:taxon-name>
              <object-id xmlns:xlink="http://www.w3.org/1999/xlink" content-type="arpha" xlink:type="simple">B65D2876-F70E-579E-8292-9BA84F1D8537</object-id>
              <tp:taxon-name-part taxon-name-part-type="genus" reg="Kelawakaju">Kelawakaju</tp:taxon-name-part>
              <tp:taxon-name-part taxon-name-part-type="species" reg="intexta">intexta</tp:taxon-name-part>
              <object-id xmlns:xlink="http://www.w3.org/1999/xlink" content-type="zoobank" xlink:type="simple">https://zoobank.org/58AE0276-1E71-45DA-AAFB-EAD822AE60F3</object-id>
            </tp:taxon-name><tp:taxon-authority>Maddison &amp; Ruiz</tp:taxon-authority><tp:taxon-status xmlns:xlink="http://www.w3.org/1999/xlink" xlink:type="simple">sp. nov.</tp:taxon-status><xref ref-type="fig" rid="F2">Figs 3</xref><xref ref-type="fig" rid="F2">, 6</xref><xref ref-type="fig" rid="F3">, 11</xref><xref ref-type="fig" rid="F4">, 21</xref><xref ref-type="fig" rid="F4">, 22</xref><xref ref-type="fig" rid="F6">, 29–34</xref></tp:nomenclature><tp:treatment-sec sec-type="type material" id="SECID0EG6BG"><title>Type material.</title><p><bold><italic>Holotype</italic></bold>: male (SWK12-3752) in <named-content xmlns:xlink="http://www.w3.org/1999/xlink" content-type="dwc:institutional_code" xlink:title="University of British Columbia Spencer Entomological Collection, Canada" xlink:href="http://grbio.org/institution/university-british-columbia-spencer-museum" xlink:type="simple">UBCZ</named-content> from MALAYSIA: Sarawak: Lambir Hills Nat. Pk., headquarters area, 4.197 to <named-content xmlns:xlink="http://www.w3.org/1999/xlink" content-type="dwc:verbatimCoordinates" xlink:type="simple"><named-content content-type="geo-json" specific-use="{&#34;type&#34;:&#34;Point&#34;,&#34;coordinates&#34;:[114.040000,4.198000]}" id="NCID0EZ6BG" xlink:type="simple">4.198°N 114.0400°E</named-content></named-content> to 114.0402°E, 50 m elev., 30 March to 6 April 2012 Maddison/Piascik/Ang WPM#12-104. <bold><italic>Paratype</italic></bold>: male (SWK12-0523) in <named-content xmlns:xlink="http://www.w3.org/1999/xlink" content-type="dwc:institutional_code" xlink:title="University of British Columbia Spencer Entomological Collection, Canada" xlink:href="http://grbio.org/institution/university-british-columbia-spencer-museum" xlink:type="simple">UBCZ</named-content> from MALAYSIA: Sarawak: Bako Nat. Pk. Ulu Assam Trail, <named-content xmlns:xlink="http://www.w3.org/1999/xlink" content-type="dwc:verbatimCoordinates" xlink:type="simple"><named-content content-type="geo-json" specific-use="{&#34;type&#34;:&#34;Point&#34;,&#34;coordinates&#34;:[110.445000,1.712000]}" id="NCID0EKAAI" xlink:type="simple">1.712°N, 110.445°E</named-content></named-content> to <named-content xmlns:xlink="http://www.w3.org/1999/xlink" content-type="dwc:verbatimCoordinates" xlink:type="simple"><named-content content-type="geo-json" specific-use="{&#34;type&#34;:&#34;Point&#34;,&#34;coordinates&#34;:[110.448000,1.713000]}" id="NCID0ESAAI" xlink:type="simple">1.713°N, 110.448°E</named-content></named-content>, 30–80, m elev., 8 March 2012, Maddison/Piascik/Ang/Lee WPM#12-005.</p></tp:treatment-sec><tp:treatment-sec sec-type="etymology" id="SECID0EXAAI"><title>Etymology.</title><p>Latin, interwoven, referring to the textile-like pattern of coloured scales on the body.</p></tp:treatment-sec><tp:treatment-sec sec-type="diagnosis" id="SECID0E3AAI"><title>Diagnosis.</title><p>Body covered with a dense and intricate pattern of pale scales, white on the abdomen and slightly golden on the carapace (Figs <xref ref-type="fig" rid="F6">29</xref>, <xref ref-type="fig" rid="F6">32</xref>), and thus paler in appearance than <italic><tp:taxon-name><tp:taxon-name-part taxon-name-part-type="genus" reg="Kelawakaju">K.</tp:taxon-name-part><tp:taxon-name-part taxon-name-part-type="species" reg="mulu">mulu</tp:taxon-name-part></tp:taxon-name></italic>. Embolus arising at 9 to 10 o’clock, longer than in any other <italic><tp:taxon-name><tp:taxon-name-part taxon-name-part-type="genus" reg="Kelawakaju">Kelawakaju</tp:taxon-name-part></tp:taxon-name></italic> (Fig. <xref ref-type="fig" rid="F4">22</xref>).</p></tp:treatment-sec><tp:treatment-sec sec-type="description" id="SECID0EACAI"><title>Description.</title><p><bold>Male</bold> (based on holotype). Carapace length 2.45; abdomen length 3.45. <bold><italic>Carapace</italic></bold> dark brown, with white scales on cephalic region, sparse on thoracic region and with line of white scales along borders of carapace. <bold><italic>Clypeus</italic></bold> very narrow. <bold><italic>Chelicera</italic></bold> dark brown, slightly projected, with mastidion. Retromarginal tooth with two cusps, the more lateral larger (Fig. <xref ref-type="fig" rid="F2">6</xref>). <bold><italic>Palp</italic></bold> light brown. <abbrev xmlns:xlink="http://www.w3.org/1999/xlink" xlink:title="retrolateral tibial apophysis" id="ABBRID0EYCAI" xlink:type="simple">RTA</abbrev> elongate. Embolus narrow, gently curving from its base, longer than half the length of the tegulum, arising prolaterally from the tegulum. Endite dark brown. Labium dark brown and sternum light brown. <bold><italic>Leg</italic></bold> I dark brown, with proximal portion of femur, mid tibia and metatarsus light brown, and tarsus yellow; II–IV light brown. Length of femur I 2.10, II 1.70, III 1.40, IV 1.65; patella + tibia I 3.10, II 2.40, III 1.65, IV 2.35; metatarsus + tarsus I 1.85, II 1.75, III 1.50, IV 1.70. Leg spination reduced: Femur I–II d1-1-0, p0-0-1, III d1-1-1, p0-0-1, IV d1-1-1, r0-0-1, patella I–IV 0, tibia I v2-2-2, II v1r-1r-1p, III–IV 0, metatarsus I–II v2-2, III 0, IV v0-0-1p. <bold><italic>Abdomen</italic></bold> dorsally with three pairs of dark marks with dark scales, among light areas with white scales; entirely covered by scutum; ventrally gray, with dark brown ring around spinnerets. Spinnerets yellow.</p><fig id="F3" position="float" orientation="portrait"><object-id xmlns:xlink="http://www.w3.org/1999/xlink" content-type="doi" xlink:type="simple">10.3897/zookeys.1130.87730.figures10-15</object-id><object-id xmlns:xlink="http://www.w3.org/1999/xlink" content-type="arpha" xlink:type="simple">16C8B843-C673-5737-9AC5-AF141350C475</object-id><label>Figures 10–15.</label><caption><p>Carapaces of <italic><tp:taxon-name><tp:taxon-name-part taxon-name-part-type="genus" reg="Kelawakaju">Kelawakaju</tp:taxon-name-part></tp:taxon-name></italic> males <bold>10</bold><italic><tp:taxon-name><tp:taxon-name-part taxon-name-part-type="genus" reg="Kelawakaju">K.</tp:taxon-name-part><tp:taxon-name-part taxon-name-part-type="species" reg="mulu">mulu</tp:taxon-name-part></tp:taxon-name></italic> holotype <bold>11</bold><italic><tp:taxon-name><tp:taxon-name-part taxon-name-part-type="genus" reg="Kelawakaju">K.</tp:taxon-name-part><tp:taxon-name-part taxon-name-part-type="species" reg="intexta">intexta</tp:taxon-name-part></tp:taxon-name></italic> holotype <bold>12</bold><italic><tp:taxon-name><tp:taxon-name-part taxon-name-part-type="genus" reg="Kelawakaju">K.</tp:taxon-name-part><tp:taxon-name-part taxon-name-part-type="species" reg="singapura">singapura</tp:taxon-name-part></tp:taxon-name></italic> holotype <bold>13</bold><italic><tp:taxon-name><tp:taxon-name-part taxon-name-part-type="genus" reg="Kelawakaju">K.</tp:taxon-name-part><tp:taxon-name-part taxon-name-part-type="species" reg="frenata">frenata</tp:taxon-name-part></tp:taxon-name></italic> from Guangxi, Dongxing <bold>14</bold><italic><tp:taxon-name><tp:taxon-name-part taxon-name-part-type="genus" reg="Kelawakaju">K.</tp:taxon-name-part><tp:taxon-name-part taxon-name-part-type="species" reg="leucomelas">leucomelas</tp:taxon-name-part></tp:taxon-name></italic> holotype <bold>15</bold><italic><tp:taxon-name><tp:taxon-name-part taxon-name-part-type="genus" reg="Kelawakaju">K.</tp:taxon-name-part><tp:taxon-name-part taxon-name-part-type="species" reg="sahyadri">sahyadri</tp:taxon-name-part></tp:taxon-name></italic> holotype. Scale bars: 1.0 mm.</p></caption><graphic xmlns:xlink="http://www.w3.org/1999/xlink" xlink:href="zookeys-1130-079_article-87730__-g003.jpg" position="float" orientation="portrait" xlink:type="simple" id="oo_771008.jpg"><uri content-type="original_file" xlink:type="simple">https://binary.pensoft.net/fig/771008</uri></graphic></fig><fig id="F4" position="float" orientation="portrait"><object-id xmlns:xlink="http://www.w3.org/1999/xlink" content-type="doi" xlink:type="simple">10.3897/zookeys.1130.87730.figures16-22</object-id><object-id xmlns:xlink="http://www.w3.org/1999/xlink" content-type="arpha" xlink:type="simple">BC1FFA67-C34B-5903-99BE-75144824143D</object-id><label>Figures 16–22.</label><caption><p><italic><tp:taxon-name><tp:taxon-name-part taxon-name-part-type="genus" reg="Kelawakaju">Kelawakaju</tp:taxon-name-part><tp:taxon-name-part taxon-name-part-type="species" reg="mulu">mulu</tp:taxon-name-part></tp:taxon-name></italic> species group, genitalia <bold>16–20</bold><italic><tp:taxon-name><tp:taxon-name-part taxon-name-part-type="genus" reg="Kelawakaju">K.</tp:taxon-name-part><tp:taxon-name-part taxon-name-part-type="species" reg="mulu">mulu</tp:taxon-name-part></tp:taxon-name></italic><bold>16</bold> holotype male palp, ventral <bold>17</bold> same, retrolateral <bold>18</bold> paratype female SWK12-2639 epigyne, ventral <bold>19</bold> same, vulva, dorsal <bold>20</bold> same, ventral <bold>21, 22</bold><italic><tp:taxon-name><tp:taxon-name-part taxon-name-part-type="genus" reg="Kelawakaju">K.</tp:taxon-name-part><tp:taxon-name-part taxon-name-part-type="species" reg="intexta">intexta</tp:taxon-name-part></tp:taxon-name></italic> holotype male palp <bold>21</bold> retrolateral <bold>22</bold> ventral. Scale bars: 0.1 mm.</p></caption><graphic xmlns:xlink="http://www.w3.org/1999/xlink" xlink:href="zookeys-1130-079_article-87730__-g004.jpg" position="float" orientation="portrait" xlink:type="simple" id="oo_771009.jpg"><uri content-type="original_file" xlink:type="simple">https://binary.pensoft.net/fig/771009</uri></graphic></fig><fig id="F5" position="float" orientation="portrait"><object-id xmlns:xlink="http://www.w3.org/1999/xlink" content-type="doi" xlink:type="simple">10.3897/zookeys.1130.87730.figures23-28</object-id><object-id xmlns:xlink="http://www.w3.org/1999/xlink" content-type="arpha" xlink:type="simple">8E356370-84E4-50AA-A245-900C763D853A</object-id><label>Figures 23–28.</label><caption><p><italic><tp:taxon-name><tp:taxon-name-part taxon-name-part-type="genus" reg="Kelawakaju">Kelawakaju</tp:taxon-name-part><tp:taxon-name-part taxon-name-part-type="species" reg="mulu">mulu</tp:taxon-name-part></tp:taxon-name></italic><bold>23–25</bold> holotype male SWK12-2610 <bold>26–28</bold> paratype female SWK12-2639. Scale bars: 1.0 mm.</p></caption><graphic xmlns:xlink="http://www.w3.org/1999/xlink" xlink:href="zookeys-1130-079_article-87730__-g005.jpg" position="float" orientation="portrait" xlink:type="simple" id="oo_771010.jpg"><uri content-type="original_file" xlink:type="simple">https://binary.pensoft.net/fig/771010</uri></graphic></fig><fig id="F6" position="float" orientation="portrait"><object-id xmlns:xlink="http://www.w3.org/1999/xlink" content-type="doi" xlink:type="simple">10.3897/zookeys.1130.87730.figures29-34</object-id><object-id xmlns:xlink="http://www.w3.org/1999/xlink" content-type="arpha" xlink:type="simple">9B6FD773-70CF-5A2A-BFF5-D78B165C655D</object-id><label>Figures 29–34.</label><caption><p><italic><tp:taxon-name><tp:taxon-name-part taxon-name-part-type="genus" reg="Kelawakaju">Kelawakaju</tp:taxon-name-part><tp:taxon-name-part taxon-name-part-type="species" reg="intexta">intexta</tp:taxon-name-part></tp:taxon-name></italic><bold>29–31</bold> holotype male SWK12-3752 <bold>32–34</bold> paratype male SWK12-0523. Scale bars: 1.0 mm.</p></caption><graphic xmlns:xlink="http://www.w3.org/1999/xlink" xlink:href="zookeys-1130-079_article-87730__-g006.jpg" position="float" orientation="portrait" xlink:type="simple" id="oo_771011.jpg"><uri content-type="original_file" xlink:type="simple">https://binary.pensoft.net/fig/771011</uri></graphic></fig><p><bold>Female</bold> unknown.</p></tp:treatment-sec><tp:treatment-sec sec-type="natural history" id="SECID0EAKAI"><title>Natural history.</title><p>The paratype from Bako was found along a trail in a forest.</p><sec sec-type="Kelawakaju singapura species group" id="SECID0EFKAI"><title><italic><tp:taxon-name><tp:taxon-name-part taxon-name-part-type="genus" reg="Kelawakaju">Kelawakaju</tp:taxon-name-part><tp:taxon-name-part taxon-name-part-type="species" reg="singapura">singapura</tp:taxon-name-part></tp:taxon-name></italic> species group</title><p>The <italic><tp:taxon-name><tp:taxon-name-part taxon-name-part-type="genus" reg="Kelawakaju"/><tp:taxon-name-part taxon-name-part-type="species" reg="singapura">singapura</tp:taxon-name-part></tp:taxon-name></italic> species group includes only <italic><tp:taxon-name><tp:taxon-name-part taxon-name-part-type="genus" reg="Kelawakaju">K.</tp:taxon-name-part><tp:taxon-name-part taxon-name-part-type="species" reg="singapura">singapura</tp:taxon-name-part></tp:taxon-name></italic>, distinctive for the robust male chelicerae, short and stout embolus, and the long palp tibia (longer than the tibial apophysis). It is larger-bodied, like the <italic><tp:taxon-name><tp:taxon-name-part taxon-name-part-type="genus" reg="Kelawakaju"/><tp:taxon-name-part taxon-name-part-type="species" reg="frenata">frenata</tp:taxon-name-part></tp:taxon-name></italic> group, but has a longer ocular quadrangle, and the abdominal markings are inverted compared to the <italic><tp:taxon-name><tp:taxon-name-part taxon-name-part-type="genus" reg="Kelawakaju"/><tp:taxon-name-part taxon-name-part-type="species" reg="frenata">frenata</tp:taxon-name-part></tp:taxon-name></italic> group: dark laterally, paler medially, similar to <italic><tp:taxon-name><tp:taxon-name-part taxon-name-part-type="genus" reg="Kelawakaju">K.</tp:taxon-name-part><tp:taxon-name-part taxon-name-part-type="species" reg="intexta">intexta</tp:taxon-name-part></tp:taxon-name></italic> of the <italic><tp:taxon-name><tp:taxon-name-part taxon-name-part-type="genus" reg="Kelawakaju"/><tp:taxon-name-part taxon-name-part-type="species" reg="mulu">mulu</tp:taxon-name-part></tp:taxon-name></italic> group. There is no clear indication to which of the other two groups <italic><tp:taxon-name><tp:taxon-name-part taxon-name-part-type="genus" reg="Kelawakaju">K.</tp:taxon-name-part><tp:taxon-name-part taxon-name-part-type="species" reg="singapura">singapura</tp:taxon-name-part></tp:taxon-name></italic> is more closely related, and hence we keep it separate.</p></sec></tp:treatment-sec><tp:treatment-sec><!--Section generated to contain objects referenced in tp:taxon-treatment.--><fig id="F2" position="float" orientation="portrait"><object-id xmlns:xlink="http://www.w3.org/1999/xlink" content-type="doi" xlink:type="simple">10.3897/zookeys.1130.87730.figures2-9</object-id><object-id xmlns:xlink="http://www.w3.org/1999/xlink" content-type="arpha" xlink:type="simple">6999D3FB-25EE-5B9D-A27E-679CE3885446</object-id><label>Figures 2–9.</label><caption><p>Chelicerae of <italic><tp:taxon-name><tp:taxon-name-part taxon-name-part-type="genus" reg="Kelawakaju">Kelawakaju</tp:taxon-name-part></tp:taxon-name></italic> species <bold>2–4</bold> oblique view with carapace <bold>5–9</bold> ventral view <bold>2</bold><italic><tp:taxon-name><tp:taxon-name-part taxon-name-part-type="genus" reg="Kelawakaju">K.</tp:taxon-name-part><tp:taxon-name-part taxon-name-part-type="species" reg="mulu">mulu</tp:taxon-name-part></tp:taxon-name></italic> male holotype <bold>3</bold><italic><tp:taxon-name><tp:taxon-name-part taxon-name-part-type="genus" reg="Kelawakaju">K.</tp:taxon-name-part><tp:taxon-name-part taxon-name-part-type="species" reg="intexta">intexta</tp:taxon-name-part></tp:taxon-name></italic> male holotype <bold>4</bold><italic><tp:taxon-name><tp:taxon-name-part taxon-name-part-type="genus" reg="Kelawakaju">K.</tp:taxon-name-part><tp:taxon-name-part taxon-name-part-type="species" reg="frenata">frenata</tp:taxon-name-part></tp:taxon-name></italic> male from Guangxi <bold>5</bold><italic><tp:taxon-name><tp:taxon-name-part taxon-name-part-type="genus" reg="Kelawakaju">K.</tp:taxon-name-part><tp:taxon-name-part taxon-name-part-type="species" reg="mulu">mulu</tp:taxon-name-part></tp:taxon-name></italic> male holotype <bold>6</bold><italic><tp:taxon-name><tp:taxon-name-part taxon-name-part-type="genus" reg="Kelawakaju">K.</tp:taxon-name-part><tp:taxon-name-part taxon-name-part-type="species" reg="intexta">intexta</tp:taxon-name-part></tp:taxon-name></italic> male holotype <bold>7</bold><italic><tp:taxon-name><tp:taxon-name-part taxon-name-part-type="genus" reg="Kelawakaju">K.</tp:taxon-name-part><tp:taxon-name-part taxon-name-part-type="species" reg="singapura">singapura</tp:taxon-name-part></tp:taxon-name></italic> male holotype <bold>8</bold><italic><tp:taxon-name><tp:taxon-name-part taxon-name-part-type="genus" reg="Kelawakaju">K.</tp:taxon-name-part><tp:taxon-name-part taxon-name-part-type="species" reg="frenata">frenata</tp:taxon-name-part></tp:taxon-name></italic> male from Guangxi <bold>9</bold><italic><tp:taxon-name><tp:taxon-name-part taxon-name-part-type="genus" reg="Kelawakaju">K.</tp:taxon-name-part><tp:taxon-name-part taxon-name-part-type="species" reg="frenata">frenata</tp:taxon-name-part></tp:taxon-name></italic> female from Guangxi. Scale bars: 1.0 mm.</p></caption><graphic xmlns:xlink="http://www.w3.org/1999/xlink" xlink:href="zookeys-1130-079_article-87730__-g002.jpg" position="float" orientation="portrait" xlink:type="simple" id="oo_771007.jpg"><uri content-type="original_file" xlink:type="simple">https://binary.pensoft.net/fig/771007</uri></graphic></fig></tp:treatment-sec></tp:taxon-treatment>
