# Supplementary material for: ﻿Kelawakaju gen. nov., a new Asian lineage of marpissine jumping spiders (Araneae, Salticidae, Marpissina)
Source: Zookeys. 2022 Nov 17;1130:79–102. doi: 10.3897/zookeys.1130.87730 (PMC9836693; doi:10.3897/zookeys.1130.87730)
Supplement: XML Treatment for Kelawakaju singapura [file zookeys.1130.87730-treatment4.xml]

<!DOCTYPE tp:taxon-treatment
  PUBLIC "-//TaxonX//DTD Taxonomic Treatment Publishing DTD v0 20100105//EN" "tax-treatment-NSO.dtd">
<tp:taxon-treatment xmlns:tp="http://www.plazi.org/taxpub"><tp:treatment-meta><kwd-group><label>Taxon classification</label><kwd>
                <named-content content-type="kingdom">Animalia</named-content>
              </kwd><kwd>
                <named-content content-type="order">Araneae</named-content>
              </kwd><kwd>
                <named-content content-type="family">Salticidae</named-content>
              </kwd></kwd-group><mixed-citation publication-type="journal"><person-group><name><surname>Maddison</surname><given-names>Wayne P.</given-names></name><name><surname>Ruiz</surname><given-names>Gustavo R. S.</given-names></name><name><surname>Ng</surname><given-names>Paul Y. C.</given-names></name><name><surname>Vishnudas</surname><given-names>Ettukandathil Haridas</given-names></name><name><surname>Sudhikumar</surname><given-names>Ambalaparambil V.</given-names></name></person-group><article-title>﻿<italic><tp:taxon-name><tp:taxon-name-part taxon-name-part-type="genus" reg="Kelawakaju">Kelawakaju</tp:taxon-name-part></tp:taxon-name></italic> gen. nov., a new Asian lineage of marpissine jumping spiders (<tp:taxon-name><tp:taxon-name-part taxon-name-part-type="order">Araneae</tp:taxon-name-part></tp:taxon-name>, <tp:taxon-name><tp:taxon-name-part taxon-name-part-type="family">Salticidae</tp:taxon-name-part></tp:taxon-name>, <tp:taxon-name><tp:taxon-name-part taxon-name-part-type="subtribe">Marpissina</tp:taxon-name-part></tp:taxon-name>)</article-title><source>Zookeys</source><day>17</day><month>11</month><year>2022</year><volume>1130</volume><fpage>79</fpage><lpage>102</lpage><pub-id pub-id-type="doi">10.3897/zookeys.1130.87730</pub-id></mixed-citation></tp:treatment-meta><tp:nomenclature><label>﻿</label><tp:taxon-name>
              <object-id xmlns:xlink="http://www.w3.org/1999/xlink" content-type="arpha" xlink:type="simple">1DA11772-C36D-5638-8466-03F7D8B6F02B</object-id>
              <tp:taxon-name-part taxon-name-part-type="genus" reg="Kelawakaju">Kelawakaju</tp:taxon-name-part>
              <tp:taxon-name-part taxon-name-part-type="species" reg="singapura">singapura</tp:taxon-name-part>
              <object-id xmlns:xlink="http://www.w3.org/1999/xlink" content-type="zoobank" xlink:type="simple">https://zoobank.org/418101EA-5EED-4C48-87C7-5411F4FDF216</object-id>
            </tp:taxon-name><tp:taxon-authority>Maddison &amp; Ng</tp:taxon-authority><tp:taxon-status xmlns:xlink="http://www.w3.org/1999/xlink" xlink:type="simple">sp. nov.</tp:taxon-status><xref ref-type="fig" rid="F2">Figs 7</xref><xref ref-type="fig" rid="F3">, 12</xref><xref ref-type="fig" rid="F7">, 35–45</xref></tp:nomenclature><tp:treatment-sec sec-type="type material" id="SECID0EWOAI"><title>Type material.</title><p><bold><italic>Holotype</italic></bold>: male (JK.21.08.02.0001) in <abbrev xmlns:xlink="http://www.w3.org/1999/xlink" content-type="institution" xlink:title="Lee Kong Chian Natural History Museum, Singapore" id="ABBRID0EBPAI" xlink:type="simple">LKCNHM</abbrev> from Singapore: Labrador Nature Reserve, <named-content xmlns:xlink="http://www.w3.org/1999/xlink" content-type="dwc:verbatimCoordinates" xlink:type="simple"><named-content content-type="geo-json" specific-use="{&#34;type&#34;:&#34;Point&#34;,&#34;coordinates&#34;:[103.801900,1.265300]}" id="NCID0EJPAI" xlink:type="simple">1.2653°N, 103.8019°E</named-content></named-content>, J.K.H. Koh &amp; P.Y.C. Ng, 2 August 2021. <bold><italic>Paratypes</italic></bold>: One female (JK.21.05.14.0001) in <abbrev xmlns:xlink="http://www.w3.org/1999/xlink" content-type="institution" xlink:title="Lee Kong Chian Natural History Museum, Singapore" id="ABBRID0ERPAI" xlink:type="simple">LKCNHM</abbrev> from Singapore: Labrador Nature Reserve, <named-content xmlns:xlink="http://www.w3.org/1999/xlink" content-type="dwc:verbatimCoordinates" xlink:type="simple"><named-content content-type="geo-json" specific-use="{&#34;type&#34;:&#34;Point&#34;,&#34;coordinates&#34;:[103.801400,1.266400]}" id="NCID0EZPAI" xlink:type="simple">1.2664°N, 103.8014°E</named-content></named-content>, J.K.H. Koh &amp; P.Y.C. Ng, 14 May 2021. One male (90.10.21.0002) in <abbrev xmlns:xlink="http://www.w3.org/1999/xlink" content-type="institution" xlink:title="Lee Kong Chian Natural History Museum, Singapore" id="ABBRID0E5PAI" xlink:type="simple">LKCNHM</abbrev> from Singapore: Simpang, <named-content xmlns:xlink="http://www.w3.org/1999/xlink" content-type="dwc:verbatimCoordinates" xlink:type="simple"><named-content content-type="geo-json" specific-use="{&#34;type&#34;:&#34;Point&#34;,&#34;coordinates&#34;:[103.850000,1.440000]}" id="NCID0EGQAI" xlink:type="simple">1.44°N, 103.85°E</named-content></named-content>, J.K.H. Koh, 21 October 1990. One female (AS19.0023) in <named-content xmlns:xlink="http://www.w3.org/1999/xlink" content-type="dwc:institutional_code" xlink:title="University of British Columbia Spencer Entomological Collection, Canada" xlink:href="http://grbio.org/institution/university-british-columbia-spencer-museum" xlink:type="simple">UBCZ</named-content> from Singapore: Adam Road, <named-content xmlns:xlink="http://www.w3.org/1999/xlink" content-type="dwc:verbatimCoordinates" xlink:type="simple"><named-content content-type="geo-json" specific-use="{&#34;type&#34;:&#34;Point&#34;,&#34;coordinates&#34;:[103.816000,1.336000]}" id="NCID0ETQAI" xlink:type="simple">1.336°N, 103.816°E</named-content></named-content>, 10 m elev., 1–2 June 2019, W. Maddison &amp; P.Y.C. Ng WPM#19-030.</p></tp:treatment-sec><tp:treatment-sec sec-type="etymology" id="SECID0EYQAI"><title>Etymology.</title><p>From name of the type locality, Singapura in the Malay language, a noun in apposition.</p></tp:treatment-sec><tp:treatment-sec sec-type="diagnosis" id="SECID0E4QAI"><title>Diagnosis.</title><p>Distinctive for the abdomen’s central pale longitudinal band with wavy edge (Figs <xref ref-type="fig" rid="F7">41</xref>, <xref ref-type="fig" rid="F7">43</xref>, <xref ref-type="fig" rid="F7">45</xref>), short and stout embolus (Figs <xref ref-type="fig" rid="F7">35</xref>, <xref ref-type="fig" rid="F7">36</xref>), long tibia on the male palp (Figs <xref ref-type="fig" rid="F7">36</xref>, <xref ref-type="fig" rid="F7">40</xref>), and broad rounded retromarginal tooth on the male chelicera (Fig. <xref ref-type="fig" rid="F2">7</xref>). The male’s chelicerae are relatively more robust than in other species, which in contrast have narrower and more projecting or diverging chelicerae.</p></tp:treatment-sec><tp:treatment-sec sec-type="description" id="SECID0EDSAI"><title>Description.</title><p><bold>Male</bold> (based on holotype). Carapace length 3.1, width 2.3; abdomen length 3.9. <bold><italic>Carapace</italic></bold> (Figs <xref ref-type="fig" rid="F3">12</xref>, <xref ref-type="fig" rid="F7">41</xref>, <xref ref-type="fig" rid="F7">42</xref>): Distinctly wider just behind <abbrev xmlns:xlink="http://www.w3.org/1999/xlink" xlink:title="posterior lateral eyes" id="ABBRID0E1SAI" xlink:type="simple">PLE</abbrev>. Depressed around fovea. Integument black to very dark brown. Thorax with dark setae near lower margin, interrupted by a fine vertical line of pale scales on each side at posterior corner; upper thorax clothed with pale scales; a few scales in ocular quadrangle. Narrow band of white scales along margin posterior to <abbrev xmlns:xlink="http://www.w3.org/1999/xlink" xlink:title="posterior lateral eyes" id="ABBRID0E5SAI" xlink:type="simple">PLE</abbrev>. <bold><italic>Clypeus</italic></bold> narrow, dark, with black hairs. <bold><italic>Chelicerae</italic></bold> projecting only slightly, robust. Dark brown, with black hairs, many of which arise from tubercles. Retromarginal tooth a broad rounded flange, broadening from base. <bold><italic>Palp</italic></bold> tibia long. Embolus erect but short, broad, bifid at tip (Fig. <xref ref-type="fig" rid="F7">35</xref>). Integument black to brown, with black setae except white setae on last third of femur. Long black setae project laterally along length of tibia (not as a narrow brush). Endite subrectangular, with no projection, dark brown. <bold><italic>Legs</italic></bold> medium to dark brown. First leg dark brown except slightly paler at base of patella, which has white setae, and the honey-coloured tarsus. Patella with some white scales above and fringe of white hairs below, which continues onto the distal portion of the femur. Posterior legs with somewhat annulate markings. Length of femur I 2.0, II 1.5, III 1.5, IV 1.6; patella + tibia I 3.0, II 2.1, III 1.7, IV 2.5; metatarsus + tarsus I 1.8, II 1.4, III 1.6, IV 1.8. Leg spination reduced: femur I d0-1-0 (or 0-1-1), p0-2-0, II d1-1-1, p0-0-1, III d1-1-1, p0-0-1, IV d1-1-0, r0-0-1; patella I–IV 0; tibia I v2-2-2 (asymmetrical), II v1r-1r-2, III v0-0-1p, IV v0-0-1p; metatarsus I–II v2-2, III v0-0-3, IV v0-0-1p. <bold><italic>Abdomen</italic></bold> narrow. Dorsum with a medial pale band having scalloped edges; darker laterally.</p><p><bold>Female</bold> (based on specimen AS19.0023). Carapace length 3.2, width 2.2; abdomen length 3.9. <bold><italic>Carapace</italic></bold>: As in male, but not quite so wide, and with two fine vertical lines of pale scales on lower posterior thorax (Figs <xref ref-type="fig" rid="F7">43</xref>, <xref ref-type="fig" rid="F7">45</xref>). <bold><italic>Clypeus</italic></bold> narrow, dark, with black hairs. <bold><italic>Chelicerae</italic></bold> black to brown, with black hairs. Two promarginal and one unident retromarginal tooth, similar to those of <italic><tp:taxon-name><tp:taxon-name-part taxon-name-part-type="genus" reg="Kelawakaju">K.</tp:taxon-name-part><tp:taxon-name-part taxon-name-part-type="species" reg="frenata">frenata</tp:taxon-name-part></tp:taxon-name></italic> (Fig. <xref ref-type="fig" rid="F2">9</xref>). <bold><italic>Legs</italic></bold> honey-coloured to dark brown, first pair darker, posterior somewhat annulate. Length of femur I 1.7, II 1.5, III 1.4, IV 1.7; patella + tibia I 2.4, II 1.9, III 1.7, IV 2.6; metatarsus + tarsus I 1.5, II 1.4, III 1.5, IV 1.8. Leg spination reduced: femur I d1-1-0, p0-1-0, II d1-1-0, p0-0-1, III d1-1-1, p0-0-1, IV d1-1-0, r0-0-1; patella I–IV 0; tibia I v2-2-2 (asymmetrical), II v1r-1r-2, III v0-0-1p, IV v0-0-1p; metatarsus I–II v2-2, III v0-0-2, IV v0-0-1p. <bold><italic>Abdomen</italic></bold> as in male. <bold><italic>Epigyne</italic></bold> with openings crescent-shaped, at posterior and medial side of pale desclerotized patch.</p><fig id="F7" position="float" orientation="portrait"><object-id xmlns:xlink="http://www.w3.org/1999/xlink" content-type="doi" xlink:type="simple">10.3897/zookeys.1130.87730.figures35-45</object-id><object-id xmlns:xlink="http://www.w3.org/1999/xlink" content-type="arpha" xlink:type="simple">932B9BB8-33DA-51D4-B0BC-240A96AFF909</object-id><label>Figures 35–45.</label><caption><p><italic><tp:taxon-name><tp:taxon-name-part taxon-name-part-type="genus" reg="Kelawakaju">Kelawakaju</tp:taxon-name-part><tp:taxon-name-part taxon-name-part-type="species" reg="singapura">singapura</tp:taxon-name-part></tp:taxon-name></italic><bold>35</bold> holotype male JK.21.08.02.001 embolus, ventral <bold>36</bold> paratype male JK.90.10.21.0002 palp, ventral <bold>37</bold> same, retrolateral <bold>38</bold> paratype female AS19.0023 epigyne, ventral <bold>39</bold> same, vulva, dorsal <bold>40–42</bold> holotype male <bold>43</bold> paratype female JK.21.05.14.0001 <bold>44, 45</bold> paratype female AS19.0023. Scale bars: 0.1 mm.</p></caption><graphic xmlns:xlink="http://www.w3.org/1999/xlink" xlink:href="zookeys-1130-079_article-87730__-g007.jpg" position="float" orientation="portrait" xlink:type="simple" id="oo_771012.jpg"><uri content-type="original_file" xlink:type="simple">https://binary.pensoft.net/fig/771012</uri></graphic></fig></tp:treatment-sec><tp:treatment-sec sec-type="natural history" id="SECID0EKWAI"><title>Natural history.</title><p>The holotype and females from the type locality were found under bark of both small and large trees in open areas at the edge of coastal forest. Female AS19.0023 was found under bark of large tree in roadside clearing.</p><sec sec-type="Kelawakaju frenata species group" id="SECID0EPWAI"><title><italic><tp:taxon-name><tp:taxon-name-part taxon-name-part-type="genus" reg="Kelawakaju">Kelawakaju</tp:taxon-name-part><tp:taxon-name-part taxon-name-part-type="species" reg="frenata">frenata</tp:taxon-name-part></tp:taxon-name></italic> species group</title><p>The <italic><tp:taxon-name><tp:taxon-name-part taxon-name-part-type="genus" reg="Kelawakaju"/><tp:taxon-name-part taxon-name-part-type="species" reg="frenata">frenata</tp:taxon-name-part></tp:taxon-name></italic> species group includes the relatively large-bodied <italic><tp:taxon-name><tp:taxon-name-part taxon-name-part-type="genus" reg="Kelawakaju">K.</tp:taxon-name-part><tp:taxon-name-part taxon-name-part-type="species" reg="frenata">frenata</tp:taxon-name-part></tp:taxon-name></italic>, <italic><tp:taxon-name><tp:taxon-name-part taxon-name-part-type="genus" reg="Kelawakaju">K.</tp:taxon-name-part><tp:taxon-name-part taxon-name-part-type="species" reg="leucomelas">leucomelas</tp:taxon-name-part></tp:taxon-name></italic>, and <italic><tp:taxon-name><tp:taxon-name-part taxon-name-part-type="genus" reg="Kelawakaju">K.</tp:taxon-name-part><tp:taxon-name-part taxon-name-part-type="species" reg="sahyadri">sahyadri</tp:taxon-name-part></tp:taxon-name></italic>. They differ from other <italic><tp:taxon-name><tp:taxon-name-part taxon-name-part-type="genus" reg="Kelawakaju">Kelawakaju</tp:taxon-name-part></tp:taxon-name></italic> in having pale longitudinal bands on the sides of the body, a proportionately shorter ocular quadrangle, and longer first legs in the male. The male chelicerae diverge but do not project as forward as in the <italic><tp:taxon-name><tp:taxon-name-part taxon-name-part-type="genus" reg="Kelawakaju"/><tp:taxon-name-part taxon-name-part-type="species" reg="mulu">mulu</tp:taxon-name-part></tp:taxon-name></italic> group. A narrow band of white scales descends along the front face of the male chelicerae (Figs <xref ref-type="fig" rid="F2">4</xref>, <xref ref-type="fig" rid="F9">73</xref>, <xref ref-type="fig" rid="F10">79</xref>, <xref ref-type="fig" rid="F11">83</xref>), also seen in <italic><tp:taxon-name><tp:taxon-name-part taxon-name-part-type="genus" reg="Kelawakaju">K.</tp:taxon-name-part><tp:taxon-name-part taxon-name-part-type="species" reg="intexta">intexta</tp:taxon-name-part></tp:taxon-name></italic>. As in <italic><tp:taxon-name><tp:taxon-name-part taxon-name-part-type="genus" reg="Kelawakaju">K.</tp:taxon-name-part><tp:taxon-name-part taxon-name-part-type="species" reg="singapura">singapura</tp:taxon-name-part></tp:taxon-name></italic>, the embolus is terminal on the bulb, and more or less erect, similar to those of many <tp:taxon-name><tp:taxon-name-part taxon-name-part-type="subtribe">Dendryphantina</tp:taxon-name-part></tp:taxon-name>. Two to three macrosetae on anteriolateral face of first femur are displaced ventrally and basally toward the middle of that face (as in <italic><tp:taxon-name><tp:taxon-name-part taxon-name-part-type="genus" reg="Padilla">Padilla</tp:taxon-name-part></tp:taxon-name></italic> Peckham &amp; Peckham, 1894 and <italic><tp:taxon-name><tp:taxon-name-part taxon-name-part-type="genus" reg="Padillothorax">Padillothorax</tp:taxon-name-part></tp:taxon-name></italic> Simon, 1901 [<xref ref-type="bibr" rid="B15">Maddison et al. 2020</xref>], and more so than in <italic><tp:taxon-name><tp:taxon-name-part taxon-name-part-type="genus" reg="Kelawakaju">K.</tp:taxon-name-part><tp:taxon-name-part taxon-name-part-type="species" reg="singapura">singapura</tp:taxon-name-part></tp:taxon-name></italic>). <italic><tp:taxon-name><tp:taxon-name-part taxon-name-part-type="genus" reg="Kelawakaju">Kelawakaju</tp:taxon-name-part><tp:taxon-name-part taxon-name-part-type="species" reg="sahyadri">sahyadri</tp:taxon-name-part></tp:taxon-name></italic> and <italic><tp:taxon-name><tp:taxon-name-part taxon-name-part-type="genus" reg="Kelawakaju">K.</tp:taxon-name-part><tp:taxon-name-part taxon-name-part-type="species" reg="leucomelas">leucomelas</tp:taxon-name-part></tp:taxon-name></italic> have been found on large trees exposed in clearings.</p></sec></tp:treatment-sec><tp:treatment-sec><!--Section generated to contain objects referenced in tp:taxon-treatment.--><fig id="F2" position="float" orientation="portrait"><object-id xmlns:xlink="http://www.w3.org/1999/xlink" content-type="doi" xlink:type="simple">10.3897/zookeys.1130.87730.figures2-9</object-id><object-id xmlns:xlink="http://www.w3.org/1999/xlink" content-type="arpha" xlink:type="simple">6999D3FB-25EE-5B9D-A27E-679CE3885446</object-id><label>Figures 2–9.</label><caption><p>Chelicerae of <italic><tp:taxon-name><tp:taxon-name-part taxon-name-part-type="genus" reg="Kelawakaju">Kelawakaju</tp:taxon-name-part></tp:taxon-name></italic> species <bold>2–4</bold> oblique view with carapace <bold>5–9</bold> ventral view <bold>2</bold><italic><tp:taxon-name><tp:taxon-name-part taxon-name-part-type="genus" reg="Kelawakaju">K.</tp:taxon-name-part><tp:taxon-name-part taxon-name-part-type="species" reg="mulu">mulu</tp:taxon-name-part></tp:taxon-name></italic> male holotype <bold>3</bold><italic><tp:taxon-name><tp:taxon-name-part taxon-name-part-type="genus" reg="Kelawakaju">K.</tp:taxon-name-part><tp:taxon-name-part taxon-name-part-type="species" reg="intexta">intexta</tp:taxon-name-part></tp:taxon-name></italic> male holotype <bold>4</bold><italic><tp:taxon-name><tp:taxon-name-part taxon-name-part-type="genus" reg="Kelawakaju">K.</tp:taxon-name-part><tp:taxon-name-part taxon-name-part-type="species" reg="frenata">frenata</tp:taxon-name-part></tp:taxon-name></italic> male from Guangxi <bold>5</bold><italic><tp:taxon-name><tp:taxon-name-part taxon-name-part-type="genus" reg="Kelawakaju">K.</tp:taxon-name-part><tp:taxon-name-part taxon-name-part-type="species" reg="mulu">mulu</tp:taxon-name-part></tp:taxon-name></italic> male holotype <bold>6</bold><italic><tp:taxon-name><tp:taxon-name-part taxon-name-part-type="genus" reg="Kelawakaju">K.</tp:taxon-name-part><tp:taxon-name-part taxon-name-part-type="species" reg="intexta">intexta</tp:taxon-name-part></tp:taxon-name></italic> male holotype <bold>7</bold><italic><tp:taxon-name><tp:taxon-name-part taxon-name-part-type="genus" reg="Kelawakaju">K.</tp:taxon-name-part><tp:taxon-name-part taxon-name-part-type="species" reg="singapura">singapura</tp:taxon-name-part></tp:taxon-name></italic> male holotype <bold>8</bold><italic><tp:taxon-name><tp:taxon-name-part taxon-name-part-type="genus" reg="Kelawakaju">K.</tp:taxon-name-part><tp:taxon-name-part taxon-name-part-type="species" reg="frenata">frenata</tp:taxon-name-part></tp:taxon-name></italic> male from Guangxi <bold>9</bold><italic><tp:taxon-name><tp:taxon-name-part taxon-name-part-type="genus" reg="Kelawakaju">K.</tp:taxon-name-part><tp:taxon-name-part taxon-name-part-type="species" reg="frenata">frenata</tp:taxon-name-part></tp:taxon-name></italic> female from Guangxi. Scale bars: 1.0 mm.</p></caption><graphic xmlns:xlink="http://www.w3.org/1999/xlink" xlink:href="zookeys-1130-079_article-87730__-g002.jpg" position="float" orientation="portrait" xlink:type="simple" id="oo_771007.jpg"><uri content-type="original_file" xlink:type="simple">https://binary.pensoft.net/fig/771007</uri></graphic></fig><fig id="F3" position="float" orientation="portrait"><object-id xmlns:xlink="http://www.w3.org/1999/xlink" content-type="doi" xlink:type="simple">10.3897/zookeys.1130.87730.figures10-15</object-id><object-id xmlns:xlink="http://www.w3.org/1999/xlink" content-type="arpha" xlink:type="simple">16C8B843-C673-5737-9AC5-AF141350C475</object-id><label>Figures 10–15.</label><caption><p>Carapaces of <italic><tp:taxon-name><tp:taxon-name-part taxon-name-part-type="genus" reg="Kelawakaju">Kelawakaju</tp:taxon-name-part></tp:taxon-name></italic> males <bold>10</bold><italic><tp:taxon-name><tp:taxon-name-part taxon-name-part-type="genus" reg="Kelawakaju">K.</tp:taxon-name-part><tp:taxon-name-part taxon-name-part-type="species" reg="mulu">mulu</tp:taxon-name-part></tp:taxon-name></italic> holotype <bold>11</bold><italic><tp:taxon-name><tp:taxon-name-part taxon-name-part-type="genus" reg="Kelawakaju">K.</tp:taxon-name-part><tp:taxon-name-part taxon-name-part-type="species" reg="intexta">intexta</tp:taxon-name-part></tp:taxon-name></italic> holotype <bold>12</bold><italic><tp:taxon-name><tp:taxon-name-part taxon-name-part-type="genus" reg="Kelawakaju">K.</tp:taxon-name-part><tp:taxon-name-part taxon-name-part-type="species" reg="singapura">singapura</tp:taxon-name-part></tp:taxon-name></italic> holotype <bold>13</bold><italic><tp:taxon-name><tp:taxon-name-part taxon-name-part-type="genus" reg="Kelawakaju">K.</tp:taxon-name-part><tp:taxon-name-part taxon-name-part-type="species" reg="frenata">frenata</tp:taxon-name-part></tp:taxon-name></italic> from Guangxi, Dongxing <bold>14</bold><italic><tp:taxon-name><tp:taxon-name-part taxon-name-part-type="genus" reg="Kelawakaju">K.</tp:taxon-name-part><tp:taxon-name-part taxon-name-part-type="species" reg="leucomelas">leucomelas</tp:taxon-name-part></tp:taxon-name></italic> holotype <bold>15</bold><italic><tp:taxon-name><tp:taxon-name-part taxon-name-part-type="genus" reg="Kelawakaju">K.</tp:taxon-name-part><tp:taxon-name-part taxon-name-part-type="species" reg="sahyadri">sahyadri</tp:taxon-name-part></tp:taxon-name></italic> holotype. Scale bars: 1.0 mm.</p></caption><graphic xmlns:xlink="http://www.w3.org/1999/xlink" xlink:href="zookeys-1130-079_article-87730__-g003.jpg" position="float" orientation="portrait" xlink:type="simple" id="oo_771008.jpg"><uri content-type="original_file" xlink:type="simple">https://binary.pensoft.net/fig/771008</uri></graphic></fig><fig id="F9" position="float" orientation="portrait"><object-id xmlns:xlink="http://www.w3.org/1999/xlink" content-type="doi" xlink:type="simple">10.3897/zookeys.1130.87730.figures73-78</object-id><object-id xmlns:xlink="http://www.w3.org/1999/xlink" content-type="arpha" xlink:type="simple">8048EFFD-E7F5-5470-904F-C2E94744DAF6</object-id><label>Figures 73–78.</label><caption><p><italic><tp:taxon-name><tp:taxon-name-part taxon-name-part-type="genus" reg="Kelawakaju">Kelawakaju</tp:taxon-name-part><tp:taxon-name-part taxon-name-part-type="species" reg="frenata">frenata</tp:taxon-name-part></tp:taxon-name></italic><bold>73, 74</bold> male from Tai Tam County Park, Hong Kong (© 2020 Artur Tomaszek) <bold>75</bold> female from Guangdong, Gaotan Town <bold>76</bold> male from Guangxi, Dongxing, dorsal <bold>77</bold> female from Dongxing, dorsal <bold>78</bold> same, ventral. Specimen in <bold>73, 74</bold> not examined microscopically; inferred as <italic><tp:taxon-name><tp:taxon-name-part taxon-name-part-type="genus" reg="Kelawakaju">K.</tp:taxon-name-part><tp:taxon-name-part taxon-name-part-type="species" reg="frenata">frenata</tp:taxon-name-part></tp:taxon-name></italic> by appearance and locality.</p></caption><graphic xmlns:xlink="http://www.w3.org/1999/xlink" xlink:href="zookeys-1130-079_article-87730__-g009.jpg" position="float" orientation="portrait" xlink:type="simple" id="oo_771014.jpg"><uri content-type="original_file" xlink:type="simple">https://binary.pensoft.net/fig/771014</uri></graphic></fig><fig id="F10" position="float" orientation="portrait"><object-id xmlns:xlink="http://www.w3.org/1999/xlink" content-type="doi" xlink:type="simple">10.3897/zookeys.1130.87730.figures79-81</object-id><object-id xmlns:xlink="http://www.w3.org/1999/xlink" content-type="arpha" xlink:type="simple">63F591B3-1FCA-5742-8746-73047206909C</object-id><label>Figures 79–81.</label><caption><p><italic><tp:taxon-name><tp:taxon-name-part taxon-name-part-type="genus" reg="Kelawakaju">Kelawakaju</tp:taxon-name-part><tp:taxon-name-part taxon-name-part-type="species" reg="leucomelas">leucomelas</tp:taxon-name-part></tp:taxon-name></italic><bold>79–80</bold> male from the type locality <bold>81</bold> female from same locality. Photographs © Chris Ang 2021. Specimens not examined microscopically; inferred as <italic><tp:taxon-name><tp:taxon-name-part taxon-name-part-type="genus" reg="Kelawakaju">K.</tp:taxon-name-part><tp:taxon-name-part taxon-name-part-type="species" reg="leucomelas">leucomelas</tp:taxon-name-part></tp:taxon-name></italic> by appearance and locality.</p></caption><graphic xmlns:xlink="http://www.w3.org/1999/xlink" xlink:href="zookeys-1130-079_article-87730__-g010.jpg" position="float" orientation="portrait" xlink:type="simple" id="oo_771015.jpg"><uri content-type="original_file" xlink:type="simple">https://binary.pensoft.net/fig/771015</uri></graphic></fig><fig id="F11" position="float" orientation="portrait"><object-id xmlns:xlink="http://www.w3.org/1999/xlink" content-type="doi" xlink:type="simple">10.3897/zookeys.1130.87730.figures82-89</object-id><object-id xmlns:xlink="http://www.w3.org/1999/xlink" content-type="arpha" xlink:type="simple">DAE09667-DA60-5A93-BE22-86244A510972</object-id><label>Figures 82–89.</label><caption><p><italic><tp:taxon-name><tp:taxon-name-part taxon-name-part-type="genus" reg="Kelawakaju">Kelawakaju</tp:taxon-name-part><tp:taxon-name-part taxon-name-part-type="species" reg="sahyadri">sahyadri</tp:taxon-name-part></tp:taxon-name></italic><bold>82–85</bold> male holotype AS19.4895 <bold>86–88</bold> female paratype AS19.4934 <bold>89</bold> female paratype from Kerala.</p></caption><graphic xmlns:xlink="http://www.w3.org/1999/xlink" xlink:href="zookeys-1130-079_article-87730__-g011.jpg" position="float" orientation="portrait" xlink:type="simple" id="oo_771016.jpg"><uri content-type="original_file" xlink:type="simple">https://binary.pensoft.net/fig/771016</uri></graphic></fig></tp:treatment-sec><ref-list><ref id="B15"><mixed-citation xmlns:xlink="http://www.w3.org/1999/xlink" xlink:type="simple"><person-group><name name-style="western"><surname>Maddison</surname><given-names>WP</given-names></name><name name-style="western"><surname>Beattie</surname><given-names>I</given-names></name><name name-style="western"><surname>Marathe</surname><given-names>K</given-names></name><name name-style="western"><surname>Ng</surname><given-names>PYC</given-names></name><name name-style="western"><surname>Kanesharatnam</surname><given-names>N</given-names></name><name name-style="western"><surname>Benjamin</surname><given-names>SP</given-names></name><name name-style="western"><surname>Kunte</surname><given-names>K</given-names></name></person-group> (<year>2020</year>) <article-title>A phylogenetic and taxonomic review of baviine jumping spiders (<tp:taxon-name><tp:taxon-name-part taxon-name-part-type="order">Araneae</tp:taxon-name-part></tp:taxon-name>: <tp:taxon-name><tp:taxon-name-part taxon-name-part-type="family">Salticidae</tp:taxon-name-part></tp:taxon-name>: <tp:taxon-name><tp:taxon-name-part taxon-name-part-type="tribe">Baviini</tp:taxon-name-part></tp:taxon-name>).</article-title><source>ZooKeys</source><volume>1004</volume>: <fpage>27</fpage>–<lpage>97</lpage>. <ext-link xlink:href="10.3897/zookeys.1004.57526" ext-link-type="doi" xlink:type="simple">https://doi.org/10.3897/zookeys.1004.57526</ext-link></mixed-citation></ref></ref-list></tp:taxon-treatment>
