# Supplementary material for: ﻿Kelawakaju gen. nov., a new Asian lineage of marpissine jumping spiders (Araneae, Salticidae, Marpissina)
Source: Zookeys. 2022 Nov 17;1130:79–102. doi: 10.3897/zookeys.1130.87730 (PMC9836693; doi:10.3897/zookeys.1130.87730)
Supplement: XML Treatment for Kelawakaju frenata [file zookeys.1130.87730-treatment5.xml]

<!DOCTYPE tp:taxon-treatment
  PUBLIC "-//TaxonX//DTD Taxonomic Treatment Publishing DTD v0 20100105//EN" "tax-treatment-NSO.dtd">
<tp:taxon-treatment xmlns:tp="http://www.plazi.org/taxpub"><tp:treatment-meta><kwd-group><label>Taxon classification</label><kwd>
                <named-content content-type="kingdom">Animalia</named-content>
              </kwd><kwd>
                <named-content content-type="order">Araneae</named-content>
              </kwd><kwd>
                <named-content content-type="family">Salticidae</named-content>
              </kwd></kwd-group><mixed-citation publication-type="journal"><person-group><name><surname>Maddison</surname><given-names>Wayne P.</given-names></name><name><surname>Ruiz</surname><given-names>Gustavo R. S.</given-names></name><name><surname>Ng</surname><given-names>Paul Y. C.</given-names></name><name><surname>Vishnudas</surname><given-names>Ettukandathil Haridas</given-names></name><name><surname>Sudhikumar</surname><given-names>Ambalaparambil V.</given-names></name></person-group><article-title>﻿<italic><tp:taxon-name><tp:taxon-name-part taxon-name-part-type="genus" reg="Kelawakaju">Kelawakaju</tp:taxon-name-part></tp:taxon-name></italic> gen. nov., a new Asian lineage of marpissine jumping spiders (<tp:taxon-name><tp:taxon-name-part taxon-name-part-type="order">Araneae</tp:taxon-name-part></tp:taxon-name>, <tp:taxon-name><tp:taxon-name-part taxon-name-part-type="family">Salticidae</tp:taxon-name-part></tp:taxon-name>, <tp:taxon-name><tp:taxon-name-part taxon-name-part-type="subtribe">Marpissina</tp:taxon-name-part></tp:taxon-name>)</article-title><source>Zookeys</source><day>17</day><month>11</month><year>2022</year><volume>1130</volume><fpage>79</fpage><lpage>102</lpage><pub-id pub-id-type="doi">10.3897/zookeys.1130.87730</pub-id></mixed-citation></tp:treatment-meta><tp:nomenclature><label>﻿</label><tp:taxon-name>
              <object-id xmlns:xlink="http://www.w3.org/1999/xlink" content-type="arpha" xlink:type="simple">3DED9741-2F51-5921-B48E-0D7D1F0351A7</object-id>
              <tp:taxon-name-part taxon-name-part-type="genus" reg="Kelawakaju">Kelawakaju</tp:taxon-name-part>
              <tp:taxon-name-part taxon-name-part-type="species" reg="frenata">frenata</tp:taxon-name-part>
            </tp:taxon-name><tp:taxon-authority>(Simon, 1901)</tp:taxon-authority><tp:taxon-status xmlns:xlink="http://www.w3.org/1999/xlink" xlink:type="simple">comb. nov.</tp:taxon-status><xref ref-type="fig" rid="F2">Figs 4</xref><xref ref-type="fig" rid="F2">, 8</xref><xref ref-type="fig" rid="F2">, 9</xref><xref ref-type="fig" rid="F3">, 13</xref><xref ref-type="fig" rid="F8">, 46–54</xref><xref ref-type="fig" rid="F9">, 73–78</xref><tp:nomenclature-citation-list><tp:nomenclature-citation><tp:taxon-name>
                  <tp:taxon-name-part taxon-name-part-type="genus" reg="Ocrisiona">Ocrisiona</tp:taxon-name-part>
                  <tp:taxon-name-part taxon-name-part-type="species" reg="frenata">frenata</tp:taxon-name-part>
                </tp:taxon-name><comment>Simon, 1901.</comment></tp:nomenclature-citation></tp:nomenclature-citation-list></tp:nomenclature><tp:treatment-sec sec-type="notes" id="SECID0EG5AI"><title>Notes.</title><p>The type specimen of <italic><tp:taxon-name><tp:taxon-name-part taxon-name-part-type="genus" reg="Ocrisiona">Ocrisiona</tp:taxon-name-part><tp:taxon-name-part taxon-name-part-type="species" reg="frenata">frenata</tp:taxon-name-part></tp:taxon-name></italic> Simon, 1901 has not been found, neither in the Oxford Natural History Museum (O. Pickard Cambridge collection; <xref ref-type="bibr" rid="B20">Simon 1901b</xref>) nor in the MNHN (Paris). Nonetheless, the application of the name is reasonably secure, as Simon’s figure (1901a: fig. 730, shown here in Fig. <xref ref-type="fig" rid="F8">50</xref> reversed so that the right palp appears as the left) and description (1901b) match well specimens from the type locality here illustrated (Hong Kong, Fig. <xref ref-type="fig" rid="F8">49</xref>) and nearby Guangxi (Figs <xref ref-type="fig" rid="F8">46–48</xref>). Simon’s figure shows clearly the distinctive tibial apophysis of <italic><tp:taxon-name><tp:taxon-name-part taxon-name-part-type="genus" reg="Kelawakaju">Kelawakaju</tp:taxon-name-part></tp:taxon-name></italic>, and the general conformation of this species group. The critical details of the embolus are unclear in Simon’s figure, and thus there remains the possibility of two very similar species at the type locality. However, at no locality have we seen two different species sympatric from the same species group, and the many photographs on iNaturalist labeled as “<italic><tp:taxon-name><tp:taxon-name-part taxon-name-part-type="genus" reg="Ocrisiona">Ocrisiona</tp:taxon-name-part><tp:taxon-name-part taxon-name-part-type="species" reg="frenata">frenata</tp:taxon-name-part></tp:taxon-name></italic>” from Hong Kong are credibly conspecific. Because a good case can be made for the identity of the species, and there is still hope that the type may be found, we will not designate a neotype at this time. This species was labelled “marpissine indet. [China]” in <xref ref-type="bibr" rid="B1">Bodner and Maddison’s (2012)</xref> molecular phylogeny; that specimen (voucher d224) was lost in the Butantan fire.</p></tp:treatment-sec><tp:treatment-sec sec-type="diagnosis" id="SECID0E46AI"><title>Diagnosis.</title><p>Differs from other <italic><tp:taxon-name><tp:taxon-name-part taxon-name-part-type="genus" reg="Kelawakaju">Kelawakaju</tp:taxon-name-part></tp:taxon-name></italic> in the embolus bending suddenly toward the retrolateral, the epigynal atria with sclerotized edge both anteriorly and posteriorly (not just medially or posteriorly), and posterior notch of epigyne narrow and distinct.</p></tp:treatment-sec><tp:treatment-sec sec-type="description" id="SECID0EKABI"><title>Description.</title><p><bold>Male</bold> (based on specimen from Dongxing City). Carapace length 3.1; abdomen length 4.1. <bold><italic>Carapace</italic></bold> dark brown, with sparse white scales. <bold><italic>Clypeus</italic></bold> very narrow. <bold><italic>Chelicera</italic></bold> dark brown, with a line of white scales on the prolateral face. One retromarginal tooth (Fig. <xref ref-type="fig" rid="F2">8</xref>). <bold><italic>Palp</italic></bold> dark brown, with long white scales on tibia. <abbrev xmlns:xlink="http://www.w3.org/1999/xlink" xlink:title="retrolateral tibial apophysis" id="ABBRID0ECBBI" xlink:type="simple">RTA</abbrev> elongate. Embolus short, from base leans slightly toward the prolateral, then twists so that its terminal part leans toward the retrolateral. <bold><italic>Legs</italic></bold> dark brown to yellow. First leg reddish dark brown, with sparse short white scales. Tibia with three pairs of ventral macrosetae. Legs II–IV yellow except dark brown femur, brown joints, and sparse short white scales; III and IV additionally have prolateral and retrolateral sides of tibiae and metatarsi dark brown. <bold><italic>Abdomen</italic></bold> dorsally cream colored, with a longitudinal, irregular, dark brown stripe, and almost entirely covered by a light brown scutum; laterally dark brown, with a pale stripe on the posterior fourth; ventrally dark brown, with a longitudinal pale stripe. Spinnerets dark brown.</p><fig id="F8" position="float" orientation="portrait"><object-id xmlns:xlink="http://www.w3.org/1999/xlink" content-type="doi" xlink:type="simple">10.3897/zookeys.1130.87730.figures46-72</object-id><object-id xmlns:xlink="http://www.w3.org/1999/xlink" content-type="arpha" xlink:type="simple">0E68E847-8249-5E0A-8AD6-65E273CDAF1C</object-id><label>Figures 46–72.</label><caption><p><italic><tp:taxon-name><tp:taxon-name-part taxon-name-part-type="genus" reg="Kelawakaju">Kelawakaju</tp:taxon-name-part><tp:taxon-name-part taxon-name-part-type="species" reg="frenata">frenata</tp:taxon-name-part></tp:taxon-name></italic> species group, genitalia <bold>46–54</bold><italic><tp:taxon-name><tp:taxon-name-part taxon-name-part-type="genus" reg="Kelawakaju">K.</tp:taxon-name-part><tp:taxon-name-part taxon-name-part-type="species" reg="frenata">frenata</tp:taxon-name-part></tp:taxon-name></italic><bold>46</bold> male from Dongxing, palp, ventral <bold>47</bold> same, retrolateral <bold>48</bold> same, dorsal <bold>49</bold> male from Hong Kong, embolus, ventral <bold>50</bold><xref ref-type="bibr" rid="B19">Simon’s (1901a)</xref> figure, reversed <bold>51</bold> female d224 from Dongxing, epigyne, ventral <bold>52</bold> second female from Dongxing, epigyne, ventral <bold>53</bold> same, vulva, ventral <bold>54</bold> same, dorsal <bold>55–63</bold><italic><tp:taxon-name><tp:taxon-name-part taxon-name-part-type="genus" reg="Kelawakaju">K.</tp:taxon-name-part><tp:taxon-name-part taxon-name-part-type="species" reg="leucomelas">leucomelas</tp:taxon-name-part></tp:taxon-name></italic><bold>55</bold> holotype male palp, ventral <bold>56</bold> same, retrolateral <bold>57</bold> same, embolus, oblique <bold>58</bold> paratype male JK13.12.10.0001, embolus, oblique <bold>59</bold> male JK.19.08.18.0010, embolus, oblique <bold>60</bold> same, palp, retrolateral <bold>61</bold> same, ventral <bold>62</bold> female paratype JK.20.11.13.0001, epigyne, ventral <bold>63</bold> same, vulva, dorsal <bold>64–72</bold><italic><tp:taxon-name><tp:taxon-name-part taxon-name-part-type="genus" reg="Kelawakaju">K.</tp:taxon-name-part><tp:taxon-name-part taxon-name-part-type="species" reg="sahyadri">sahyadri</tp:taxon-name-part></tp:taxon-name></italic><bold>64</bold> holotype male, palp, ventral <bold>65</bold> same, retrolateral <bold>66</bold> same, embolus, oblique <bold>67</bold> paratype male from Kerala, embolus, oblique <bold>68</bold> same, ventral <bold>69</bold> same, palp, ventral <bold>70</bold> same, retrolateral <bold>71</bold> paratype female AS19.4934 epigyne, ventral <bold>72</bold> same vulva, dorsal. Oblique views of embolus are between ventral and prolateral. Scale bars: 0.1 mm.</p></caption><graphic xmlns:xlink="http://www.w3.org/1999/xlink" xlink:href="zookeys-1130-079_article-87730__-g008.jpg" position="float" orientation="portrait" xlink:type="simple" id="oo_771013.jpg"><uri content-type="original_file" xlink:type="simple">https://binary.pensoft.net/fig/771013</uri></graphic></fig><fig id="F9" position="float" orientation="portrait"><object-id xmlns:xlink="http://www.w3.org/1999/xlink" content-type="doi" xlink:type="simple">10.3897/zookeys.1130.87730.figures73-78</object-id><object-id xmlns:xlink="http://www.w3.org/1999/xlink" content-type="arpha" xlink:type="simple">8048EFFD-E7F5-5470-904F-C2E94744DAF6</object-id><label>Figures 73–78.</label><caption><p><italic><tp:taxon-name><tp:taxon-name-part taxon-name-part-type="genus" reg="Kelawakaju">Kelawakaju</tp:taxon-name-part><tp:taxon-name-part taxon-name-part-type="species" reg="frenata">frenata</tp:taxon-name-part></tp:taxon-name></italic><bold>73, 74</bold> male from Tai Tam County Park, Hong Kong (© 2020 Artur Tomaszek) <bold>75</bold> female from Guangdong, Gaotan Town <bold>76</bold> male from Guangxi, Dongxing, dorsal <bold>77</bold> female from Dongxing, dorsal <bold>78</bold> same, ventral. Specimen in <bold>73, 74</bold> not examined microscopically; inferred as <italic><tp:taxon-name><tp:taxon-name-part taxon-name-part-type="genus" reg="Kelawakaju">K.</tp:taxon-name-part><tp:taxon-name-part taxon-name-part-type="species" reg="frenata">frenata</tp:taxon-name-part></tp:taxon-name></italic> by appearance and locality.</p></caption><graphic xmlns:xlink="http://www.w3.org/1999/xlink" xlink:href="zookeys-1130-079_article-87730__-g009.jpg" position="float" orientation="portrait" xlink:type="simple" id="oo_771014.jpg"><uri content-type="original_file" xlink:type="simple">https://binary.pensoft.net/fig/771014</uri></graphic></fig><p><bold>Female</bold> (based on specimen from Dongxing City). Carapace length 3.45; abdomen length 5.55. Color as in male, except when mentioned. <bold><italic>Chelicerae</italic></bold> dark. One retromarginal tooth. <bold><italic>Leg</italic></bold> I light brown, with median third of femur, distal of patella and proximal and distal of tibia dark brown; tarsus yellow; II yellow, with same markings as I; III and IV as II, but with patellae entirely yellow and prolateral side of tibia dark brown. Tibia with three pairs of ventral macrosetae. <bold><italic>Abdominal</italic></bold> pattern as in male; no scutum. <bold><italic>Epigyne</italic></bold> with a pair of small copulatory openings distant from the posterior border, which has a medial excavation; internally, copulatory ducts fuse with glandular portions, spiral backwards and enter the large spermathecae, from which fertilization ducts emerge.</p></tp:treatment-sec><tp:treatment-sec sec-type="material" id="SECID0EEHBI"><title>Material examined.</title><p>One male and two females in <named-content xmlns:xlink="http://www.w3.org/1999/xlink" content-type="dwc:institutional_code" xlink:title="University of British Columbia Spencer Entomological Collection, Canada" xlink:href="http://grbio.org/institution/university-british-columbia-spencer-museum" xlink:type="simple">UBCZ</named-content> from China: Guangxi: Dongxing City, Wanwei Village. <named-content xmlns:xlink="http://www.w3.org/1999/xlink" content-type="dwc:verbatimCoordinates" xlink:type="simple"><named-content content-type="geo-json" specific-use="{&#34;type&#34;:&#34;Point&#34;,&#34;coordinates&#34;:[108.138300,21.521700]}" id="NCID0ESHBI" xlink:type="simple">21.5217°N, 108.1383°E</named-content></named-content>, 3 m elev., 23 May 2006, J.X. Zhang, M.S. Zhu, W.G. Lian, H.Q. Ma JXZ06#013. One male (IDWM.20018) in <named-content xmlns:xlink="http://www.w3.org/1999/xlink" content-type="dwc:institutional_code" xlink:title="University of British Columbia Spencer Entomological Collection, Canada" xlink:href="http://grbio.org/institution/university-british-columbia-spencer-museum" xlink:type="simple">UBCZ</named-content> from Hong Kong: Mai Po Nature Reserve, <named-content xmlns:xlink="http://www.w3.org/1999/xlink" content-type="dwc:verbatimCoordinates" xlink:type="simple"><named-content content-type="geo-json" specific-use="{&#34;type&#34;:&#34;Point&#34;,&#34;coordinates&#34;:[113.929600,22.279900]}" id="NCID0E6HBI" xlink:type="simple">22.2799°N, 113.9296°E</named-content></named-content>, 5 July 2020, Cheuk Lun Alex Ng. One female ZRC_ENT00053870) in <abbrev xmlns:xlink="http://www.w3.org/1999/xlink" content-type="institution" xlink:title="Lee Kong Chian Natural History Museum, Singapore" id="ABBRID0EEIBI" xlink:type="simple">LKCNHM</abbrev> from China: Guangdong: Huidong County, Gaotan Town, Y.X. Lim, 1 October 2018. Photographs on iNaturalist suggest the species is also in Taiwan.</p></tp:treatment-sec><tp:treatment-sec><!--Section generated to contain objects referenced in tp:taxon-treatment.--><fig id="F2" position="float" orientation="portrait"><object-id xmlns:xlink="http://www.w3.org/1999/xlink" content-type="doi" xlink:type="simple">10.3897/zookeys.1130.87730.figures2-9</object-id><object-id xmlns:xlink="http://www.w3.org/1999/xlink" content-type="arpha" xlink:type="simple">6999D3FB-25EE-5B9D-A27E-679CE3885446</object-id><label>Figures 2–9.</label><caption><p>Chelicerae of <italic><tp:taxon-name><tp:taxon-name-part taxon-name-part-type="genus" reg="Kelawakaju">Kelawakaju</tp:taxon-name-part></tp:taxon-name></italic> species <bold>2–4</bold> oblique view with carapace <bold>5–9</bold> ventral view <bold>2</bold><italic><tp:taxon-name><tp:taxon-name-part taxon-name-part-type="genus" reg="Kelawakaju">K.</tp:taxon-name-part><tp:taxon-name-part taxon-name-part-type="species" reg="mulu">mulu</tp:taxon-name-part></tp:taxon-name></italic> male holotype <bold>3</bold><italic><tp:taxon-name><tp:taxon-name-part taxon-name-part-type="genus" reg="Kelawakaju">K.</tp:taxon-name-part><tp:taxon-name-part taxon-name-part-type="species" reg="intexta">intexta</tp:taxon-name-part></tp:taxon-name></italic> male holotype <bold>4</bold><italic><tp:taxon-name><tp:taxon-name-part taxon-name-part-type="genus" reg="Kelawakaju">K.</tp:taxon-name-part><tp:taxon-name-part taxon-name-part-type="species" reg="frenata">frenata</tp:taxon-name-part></tp:taxon-name></italic> male from Guangxi <bold>5</bold><italic><tp:taxon-name><tp:taxon-name-part taxon-name-part-type="genus" reg="Kelawakaju">K.</tp:taxon-name-part><tp:taxon-name-part taxon-name-part-type="species" reg="mulu">mulu</tp:taxon-name-part></tp:taxon-name></italic> male holotype <bold>6</bold><italic><tp:taxon-name><tp:taxon-name-part taxon-name-part-type="genus" reg="Kelawakaju">K.</tp:taxon-name-part><tp:taxon-name-part taxon-name-part-type="species" reg="intexta">intexta</tp:taxon-name-part></tp:taxon-name></italic> male holotype <bold>7</bold><italic><tp:taxon-name><tp:taxon-name-part taxon-name-part-type="genus" reg="Kelawakaju">K.</tp:taxon-name-part><tp:taxon-name-part taxon-name-part-type="species" reg="singapura">singapura</tp:taxon-name-part></tp:taxon-name></italic> male holotype <bold>8</bold><italic><tp:taxon-name><tp:taxon-name-part taxon-name-part-type="genus" reg="Kelawakaju">K.</tp:taxon-name-part><tp:taxon-name-part taxon-name-part-type="species" reg="frenata">frenata</tp:taxon-name-part></tp:taxon-name></italic> male from Guangxi <bold>9</bold><italic><tp:taxon-name><tp:taxon-name-part taxon-name-part-type="genus" reg="Kelawakaju">K.</tp:taxon-name-part><tp:taxon-name-part taxon-name-part-type="species" reg="frenata">frenata</tp:taxon-name-part></tp:taxon-name></italic> female from Guangxi. Scale bars: 1.0 mm.</p></caption><graphic xmlns:xlink="http://www.w3.org/1999/xlink" xlink:href="zookeys-1130-079_article-87730__-g002.jpg" position="float" orientation="portrait" xlink:type="simple" id="oo_771007.jpg"><uri content-type="original_file" xlink:type="simple">https://binary.pensoft.net/fig/771007</uri></graphic></fig><fig id="F3" position="float" orientation="portrait"><object-id xmlns:xlink="http://www.w3.org/1999/xlink" content-type="doi" xlink:type="simple">10.3897/zookeys.1130.87730.figures10-15</object-id><object-id xmlns:xlink="http://www.w3.org/1999/xlink" content-type="arpha" xlink:type="simple">16C8B843-C673-5737-9AC5-AF141350C475</object-id><label>Figures 10–15.</label><caption><p>Carapaces of <italic><tp:taxon-name><tp:taxon-name-part taxon-name-part-type="genus" reg="Kelawakaju">Kelawakaju</tp:taxon-name-part></tp:taxon-name></italic> males <bold>10</bold><italic><tp:taxon-name><tp:taxon-name-part taxon-name-part-type="genus" reg="Kelawakaju">K.</tp:taxon-name-part><tp:taxon-name-part taxon-name-part-type="species" reg="mulu">mulu</tp:taxon-name-part></tp:taxon-name></italic> holotype <bold>11</bold><italic><tp:taxon-name><tp:taxon-name-part taxon-name-part-type="genus" reg="Kelawakaju">K.</tp:taxon-name-part><tp:taxon-name-part taxon-name-part-type="species" reg="intexta">intexta</tp:taxon-name-part></tp:taxon-name></italic> holotype <bold>12</bold><italic><tp:taxon-name><tp:taxon-name-part taxon-name-part-type="genus" reg="Kelawakaju">K.</tp:taxon-name-part><tp:taxon-name-part taxon-name-part-type="species" reg="singapura">singapura</tp:taxon-name-part></tp:taxon-name></italic> holotype <bold>13</bold><italic><tp:taxon-name><tp:taxon-name-part taxon-name-part-type="genus" reg="Kelawakaju">K.</tp:taxon-name-part><tp:taxon-name-part taxon-name-part-type="species" reg="frenata">frenata</tp:taxon-name-part></tp:taxon-name></italic> from Guangxi, Dongxing <bold>14</bold><italic><tp:taxon-name><tp:taxon-name-part taxon-name-part-type="genus" reg="Kelawakaju">K.</tp:taxon-name-part><tp:taxon-name-part taxon-name-part-type="species" reg="leucomelas">leucomelas</tp:taxon-name-part></tp:taxon-name></italic> holotype <bold>15</bold><italic><tp:taxon-name><tp:taxon-name-part taxon-name-part-type="genus" reg="Kelawakaju">K.</tp:taxon-name-part><tp:taxon-name-part taxon-name-part-type="species" reg="sahyadri">sahyadri</tp:taxon-name-part></tp:taxon-name></italic> holotype. Scale bars: 1.0 mm.</p></caption><graphic xmlns:xlink="http://www.w3.org/1999/xlink" xlink:href="zookeys-1130-079_article-87730__-g003.jpg" position="float" orientation="portrait" xlink:type="simple" id="oo_771008.jpg"><uri content-type="original_file" xlink:type="simple">https://binary.pensoft.net/fig/771008</uri></graphic></fig></tp:treatment-sec><ref-list><ref id="B19"><mixed-citation xmlns:xlink="http://www.w3.org/1999/xlink" xlink:type="simple"><person-group><name name-style="western"><surname>Simon</surname><given-names>E</given-names></name></person-group> (<year>1901a</year>) Histoire naturelle des araignées. Deuxième édition, tome second. Roret, Paris, 381–668.</mixed-citation></ref><ref id="B20"><mixed-citation xmlns:xlink="http://www.w3.org/1999/xlink" xlink:type="simple"><person-group><name name-style="western"><surname>Simon</surname><given-names>E</given-names></name></person-group> (<year>1901b</year>) <article-title>Etudes arachnologiques. 31e Mémoire. XLIX. Descriptions de quelques salticides de Hong Kong, faisant partie de la collection du Rév. O.-P. Cambridge.</article-title><source>Annales de la Société Entomologique de France</source><volume>70</volume>: <fpage>61</fpage>–<lpage>66</lpage>.</mixed-citation></ref><ref id="B1"><mixed-citation xmlns:xlink="http://www.w3.org/1999/xlink" xlink:type="simple"><person-group><name name-style="western"><surname>Bodner</surname><given-names>MR</given-names></name><name name-style="western"><surname>Maddison</surname><given-names>WP</given-names></name></person-group> (<year>2012</year>) <article-title>The biogeography and age of salticid spider radiations (<tp:taxon-name><tp:taxon-name-part taxon-name-part-type="order">Araneae</tp:taxon-name-part></tp:taxon-name>: <tp:taxon-name><tp:taxon-name-part taxon-name-part-type="family">Salticidae</tp:taxon-name-part></tp:taxon-name>).</article-title><source>Molecular Phylogenetics and Evolution</source><volume>65</volume>(<issue>1</issue>): <fpage>213</fpage>–<lpage>240</lpage>. <ext-link xlink:href="10.1016/j.ympev.2012.06.005" ext-link-type="doi" xlink:type="simple">https://doi.org/10.1016/j.ympev.2012.06.005</ext-link></mixed-citation></ref></ref-list></tp:taxon-treatment>
