# Supplementary material for: ﻿Kelawakaju gen. nov., a new Asian lineage of marpissine jumping spiders (Araneae, Salticidae, Marpissina)
Source: Zookeys. 2022 Nov 17;1130:79–102. doi: 10.3897/zookeys.1130.87730 (PMC9836693; doi:10.3897/zookeys.1130.87730)
Supplement: XML Treatment for Kelawakaju leucomelas [file zookeys.1130.87730-treatment6.xml]

<!DOCTYPE tp:taxon-treatment
  PUBLIC "-//TaxonX//DTD Taxonomic Treatment Publishing DTD v0 20100105//EN" "tax-treatment-NSO.dtd">
<tp:taxon-treatment xmlns:tp="http://www.plazi.org/taxpub"><tp:treatment-meta><kwd-group><label>Taxon classification</label><kwd>
                <named-content content-type="kingdom">Animalia</named-content>
              </kwd><kwd>
                <named-content content-type="order">Araneae</named-content>
              </kwd><kwd>
                <named-content content-type="family">Salticidae</named-content>
              </kwd></kwd-group><mixed-citation publication-type="journal"><person-group><name><surname>Maddison</surname><given-names>Wayne P.</given-names></name><name><surname>Ruiz</surname><given-names>Gustavo R. S.</given-names></name><name><surname>Ng</surname><given-names>Paul Y. C.</given-names></name><name><surname>Vishnudas</surname><given-names>Ettukandathil Haridas</given-names></name><name><surname>Sudhikumar</surname><given-names>Ambalaparambil V.</given-names></name></person-group><article-title>﻿<italic><tp:taxon-name><tp:taxon-name-part taxon-name-part-type="genus" reg="Kelawakaju">Kelawakaju</tp:taxon-name-part></tp:taxon-name></italic> gen. nov., a new Asian lineage of marpissine jumping spiders (<tp:taxon-name><tp:taxon-name-part taxon-name-part-type="order">Araneae</tp:taxon-name-part></tp:taxon-name>, <tp:taxon-name><tp:taxon-name-part taxon-name-part-type="family">Salticidae</tp:taxon-name-part></tp:taxon-name>, <tp:taxon-name><tp:taxon-name-part taxon-name-part-type="subtribe">Marpissina</tp:taxon-name-part></tp:taxon-name>)</article-title><source>Zookeys</source><day>17</day><month>11</month><year>2022</year><volume>1130</volume><fpage>79</fpage><lpage>102</lpage><pub-id pub-id-type="doi">10.3897/zookeys.1130.87730</pub-id></mixed-citation></tp:treatment-meta><tp:nomenclature><label>﻿</label><tp:taxon-name>
              <object-id xmlns:xlink="http://www.w3.org/1999/xlink" content-type="arpha" xlink:type="simple">D17BFBBF-FF65-5C8E-8C34-D2410514F2C6</object-id>
              <tp:taxon-name-part taxon-name-part-type="genus" reg="Kelawakaju">Kelawakaju</tp:taxon-name-part>
              <tp:taxon-name-part taxon-name-part-type="species" reg="leucomelas">leucomelas</tp:taxon-name-part>
              <object-id xmlns:xlink="http://www.w3.org/1999/xlink" content-type="zoobank" xlink:type="simple">https://zoobank.org/F7326873-F2B9-4DF7-8C0B-C0F6A20522B7</object-id>
            </tp:taxon-name><tp:taxon-authority>Maddison &amp; Ng</tp:taxon-authority><tp:taxon-status xmlns:xlink="http://www.w3.org/1999/xlink" xlink:type="simple">sp. nov.</tp:taxon-status><xref ref-type="fig" rid="F3">Figs 14</xref><xref ref-type="fig" rid="F8">, 55–63</xref><xref ref-type="fig" rid="F10">, 79–81</xref></tp:nomenclature><tp:treatment-sec sec-type="type material" id="SECID0E6JBI"><title>Type material.</title><p><bold><italic>Holotype</italic></bold>: male (JK.20.11.13.003) in <abbrev xmlns:xlink="http://www.w3.org/1999/xlink" content-type="institution" xlink:title="Lee Kong Chian Natural History Museum, Singapore" id="ABBRID0EKKBI" xlink:type="simple">LKCNHM</abbrev> from Singapore: Lorong Pang Sua <named-content xmlns:xlink="http://www.w3.org/1999/xlink" content-type="dwc:verbatimCoordinates" xlink:type="simple"><named-content content-type="geo-json" specific-use="{&#34;type&#34;:&#34;Point&#34;,&#34;coordinates&#34;:[103.756700,1.383300]}" id="NCID0ESKBI" xlink:type="simple">1.3833°N, 103.7567°E</named-content></named-content>, 13 xi 2020, J.K.H. Koh &amp; P. Y. C. Ng. <bold><italic>Paratypes</italic></bold>: Two females (JK.20.11.13.0001 and JK.20.11.13.0002) with same data as holotype. One male (JK.13.12.10.0001) from Singapore: Pulau Tekong, <named-content xmlns:xlink="http://www.w3.org/1999/xlink" content-type="dwc:verbatimCoordinates" xlink:type="simple"><named-content content-type="geo-json" specific-use="{&#34;type&#34;:&#34;Point&#34;,&#34;coordinates&#34;:[104.028300,1.407200]}" id="NCID0E4KBI" xlink:type="simple">1.4072°N, 104.0283°E</named-content></named-content>, 10 December 2013, J.K.H. Koh.</p></tp:treatment-sec><tp:treatment-sec sec-type="etymology" id="SECID0ECLBI"><title>Etymology.</title><p>Refers to the longitudinal bands of white scales (<italic>leuco</italic>, Greek for white) on either side of the body contrasting against the black median (<italic>melas</italic>, Greek for black), formed not as an adjective but more simply as the two colours themselves (and thus without an expectation of agreement with the genus name).</p></tp:treatment-sec><tp:treatment-sec sec-type="diagnosis" id="SECID0EMLBI"><title>Diagnosis.</title><p>Carapace wider and ocular quadrangle shorter (Fig. <xref ref-type="fig" rid="F3">14</xref>) than in other species. Embolus differs in shape from that of the similar <italic><tp:taxon-name><tp:taxon-name-part taxon-name-part-type="genus" reg="Kelawakaju">K.</tp:taxon-name-part><tp:taxon-name-part taxon-name-part-type="species" reg="sahyadri">sahyadri</tp:taxon-name-part></tp:taxon-name></italic>: embolus tip with retrolateral flange more distinct and larger (Figs <xref ref-type="fig" rid="F8">55</xref>, <xref ref-type="fig" rid="F8">57–59</xref>, <xref ref-type="fig" rid="F8">61</xref>), and prolateral edge of embolus curves abruptly to the distal to make the embolus appear more erect (Figs <xref ref-type="fig" rid="F8">55</xref>, <xref ref-type="fig" rid="F8">61</xref>). Long brush of white hairs projecting prolaterally from male palp tibia is lacking (present in <italic><tp:taxon-name><tp:taxon-name-part taxon-name-part-type="genus" reg="Kelawakaju">K.</tp:taxon-name-part><tp:taxon-name-part taxon-name-part-type="species" reg="frenata">frenata</tp:taxon-name-part></tp:taxon-name></italic> and <italic><tp:taxon-name><tp:taxon-name-part taxon-name-part-type="genus" reg="Kelawakaju">K.</tp:taxon-name-part><tp:taxon-name-part taxon-name-part-type="species" reg="sahyadri">sahyadri</tp:taxon-name-part></tp:taxon-name></italic>). In the specimens we have, the body’s white side bands are more distinct than in <italic><tp:taxon-name><tp:taxon-name-part taxon-name-part-type="genus" reg="Kelawakaju">K.</tp:taxon-name-part><tp:taxon-name-part taxon-name-part-type="species" reg="frenata">frenata</tp:taxon-name-part></tp:taxon-name></italic> and <italic><tp:taxon-name><tp:taxon-name-part taxon-name-part-type="genus" reg="Kelawakaju">K.</tp:taxon-name-part><tp:taxon-name-part taxon-name-part-type="species" reg="sahyadri">sahyadri</tp:taxon-name-part></tp:taxon-name></italic>, and the posterior legs more uniform coloured, lacking distinct annulate markings.</p></tp:treatment-sec><tp:treatment-sec sec-type="description" id="SECID0EBOBI"><title>Description.</title><p><bold>Male</bold> (based on holotype). Carapace length 3.6, width 2.6; abdomen length 4.2. <bold><italic>Carapace</italic></bold>: Relatively flat, broad, depressed around fovea. Integument black to dark brown, clothed loosely with white scales in two broad longitudinal bands along sides, below and behind PME. Below these bands, thorax is black, without marginal white scales. <bold><italic>Clypeus</italic></bold> very narrow, dark, with some black hairs. <bold><italic>Chelicerae</italic></bold> diverging, projecting forward slightly, with a bulge anteriolaterally (as in <italic><tp:taxon-name><tp:taxon-name-part taxon-name-part-type="genus" reg="Kelawakaju">K.</tp:taxon-name-part><tp:taxon-name-part taxon-name-part-type="species" reg="frenata">frenata</tp:taxon-name-part></tp:taxon-name></italic>, Fig. <xref ref-type="fig" rid="F2">4</xref>, but more prominent). Bulge covered with hair-bearing tubercles. Dark brown to black, with narrow and dense line of white scales appearing as an inverted V (Fig. <xref ref-type="fig" rid="F10">79</xref>). Two promarginal and one triangular retromarginal teeth, as in <italic><tp:taxon-name><tp:taxon-name-part taxon-name-part-type="genus" reg="Kelawakaju">K.</tp:taxon-name-part><tp:taxon-name-part taxon-name-part-type="species" reg="frenata">frenata</tp:taxon-name-part></tp:taxon-name></italic> (Fig. <xref ref-type="fig" rid="F2">8</xref>). <bold><italic>Palp</italic></bold> dark brown. Patella and distal part of femur clothed with long white hairs and a few white scales. Embolus erect, with retrolateral flange separated from the tip by a distinct cleft (Figs <xref ref-type="fig" rid="F8">57–59</xref>). Endite subrectangular, with no projection, dark brown. <bold><italic>Legs</italic></bold>: First pair dark except tarsus, slightly paler, with some patches of white scales and hairs (Fig. <xref ref-type="fig" rid="F10">79</xref>). Remaining legs medium brown, lightly dusted with white scales, without annulate markings. Length of femur I 2.7, II 1.9, III 1.6, IV 2.0; patella + tibia I 4.1, II 2.4, III 2.0, IV 2.9; metatarsus + tarsus I 2.4, II 1.6, III 1.7, IV 2.0. Leg spination reduced: femur I d1-1-0, p0-2-0, II d1-1-0, p0-0-1, III d1-1-1, p0-0-1, IV d1-1-0, 0; patella I–IV 0; tibia I v2-2-2 (asymmetrical), II v1r-1r-1p, III v0-0-1p, IV 0; metatarsus I–II v2-2, III v0-0-1p, IV v0-0-1p. <bold><italic>Abdomen</italic></bold> narrow and long, dark above except for band of white scales on either side, continuing the longitudinal band of the carapace (Fig. <xref ref-type="fig" rid="F10">81</xref>).</p><fig id="F10" position="float" orientation="portrait"><object-id xmlns:xlink="http://www.w3.org/1999/xlink" content-type="doi" xlink:type="simple">10.3897/zookeys.1130.87730.figures79-81</object-id><object-id xmlns:xlink="http://www.w3.org/1999/xlink" content-type="arpha" xlink:type="simple">63F591B3-1FCA-5742-8746-73047206909C</object-id><label>Figures 79–81.</label><caption><p><italic><tp:taxon-name><tp:taxon-name-part taxon-name-part-type="genus" reg="Kelawakaju">Kelawakaju</tp:taxon-name-part><tp:taxon-name-part taxon-name-part-type="species" reg="leucomelas">leucomelas</tp:taxon-name-part></tp:taxon-name></italic><bold>79–80</bold> male from the type locality <bold>81</bold> female from same locality. Photographs © Chris Ang 2021. Specimens not examined microscopically; inferred as <italic><tp:taxon-name><tp:taxon-name-part taxon-name-part-type="genus" reg="Kelawakaju">K.</tp:taxon-name-part><tp:taxon-name-part taxon-name-part-type="species" reg="leucomelas">leucomelas</tp:taxon-name-part></tp:taxon-name></italic> by appearance and locality.</p></caption><graphic xmlns:xlink="http://www.w3.org/1999/xlink" xlink:href="zookeys-1130-079_article-87730__-g010.jpg" position="float" orientation="portrait" xlink:type="simple" id="oo_771015.jpg"><uri content-type="original_file" xlink:type="simple">https://binary.pensoft.net/fig/771015</uri></graphic></fig><p><bold>Female</bold> (based on paratype JK.20.11.13.0001). Carapace length 3.2, width 2.4; abdomen length 4.3. <bold><italic>Carapace</italic></bold>: As in male, but narrower. <bold><italic>Clypeus</italic></bold> as in male. <bold><italic>Chelicerae</italic></bold> with bulge and tubercles, but less prominent than in male. Dark, with black setae. Two promarginal and one unident retromarginal tooth, similar to those of <italic><tp:taxon-name><tp:taxon-name-part taxon-name-part-type="genus" reg="Kelawakaju">K.</tp:taxon-name-part><tp:taxon-name-part taxon-name-part-type="species" reg="frenata">frenata</tp:taxon-name-part></tp:taxon-name></italic> (Fig. <xref ref-type="fig" rid="F2">9</xref>). <bold><italic>Legs</italic></bold>: First pair of legs medium brown; posterior legs honey-brown, without annulate markings. Length of femur I 1.9, II 1.6, III 1.4, IV 1.7; patella + tibia I 2.7, II 1.9, III 1.7, IV 2.5; metatarsus + tarsus I 1.6, II 1.3, III 1.4, IV 1.9. Leg spination reduced: femur I d1-0-0, p0-2-0, II d1-1-0, p0-0-1, III d1-1-0, p0-0-1, r0-0-1, IV d1-1-0, r0-0-1; patella I–IV 0; tibia I v2-2-2 (asymmetrical), II v1r-1r-1p, III 0, IV 0; metatarsus I–II v2-2, III v0-0-1p, IV v0-0-1p. <bold><italic>Abdomen</italic></bold> narrow, long, dark medially but with pale longitudinal bands on either side. <bold><italic>Epigyne</italic></bold> with two crescent shaped openings posteriomedial to a pale desclerotized area (Fig. <xref ref-type="fig" rid="F8">62</xref>). (Although this specimen has the openings more medial than shown for <italic><tp:taxon-name><tp:taxon-name-part taxon-name-part-type="genus" reg="Kelawakaju">K.</tp:taxon-name-part><tp:taxon-name-part taxon-name-part-type="species" reg="sahyadri">sahyadri</tp:taxon-name-part></tp:taxon-name></italic>, another female of <italic><tp:taxon-name><tp:taxon-name-part taxon-name-part-type="genus" reg="Kelawakaju">K.</tp:taxon-name-part><tp:taxon-name-part taxon-name-part-type="species" reg="leucomelas">leucomelas</tp:taxon-name-part></tp:taxon-name></italic>, JK.20.11.13.0002, has them placed much as in <italic><tp:taxon-name><tp:taxon-name-part taxon-name-part-type="genus" reg="Kelawakaju">K.</tp:taxon-name-part><tp:taxon-name-part taxon-name-part-type="species" reg="sahyadri">sahyadri</tp:taxon-name-part></tp:taxon-name></italic>.).</p><fig id="F11" position="float" orientation="portrait"><object-id xmlns:xlink="http://www.w3.org/1999/xlink" content-type="doi" xlink:type="simple">10.3897/zookeys.1130.87730.figures82-89</object-id><object-id xmlns:xlink="http://www.w3.org/1999/xlink" content-type="arpha" xlink:type="simple">DAE09667-DA60-5A93-BE22-86244A510972</object-id><label>Figures 82–89.</label><caption><p><italic><tp:taxon-name><tp:taxon-name-part taxon-name-part-type="genus" reg="Kelawakaju">Kelawakaju</tp:taxon-name-part><tp:taxon-name-part taxon-name-part-type="species" reg="sahyadri">sahyadri</tp:taxon-name-part></tp:taxon-name></italic><bold>82–85</bold> male holotype AS19.4895 <bold>86–88</bold> female paratype AS19.4934 <bold>89</bold> female paratype from Kerala.</p></caption><graphic xmlns:xlink="http://www.w3.org/1999/xlink" xlink:href="zookeys-1130-079_article-87730__-g011.jpg" position="float" orientation="portrait" xlink:type="simple" id="oo_771016.jpg"><uri content-type="original_file" xlink:type="simple">https://binary.pensoft.net/fig/771016</uri></graphic></fig></tp:treatment-sec><tp:treatment-sec sec-type="material" id="SECID0EYUBI"><title>Additional material examined.</title><p>Male (JK.19.08.18.0010) in <abbrev xmlns:xlink="http://www.w3.org/1999/xlink" content-type="institution" xlink:title="Lee Kong Chian Natural History Museum, Singapore" id="ABBRID0E5UBI" xlink:type="simple">LKCNHM</abbrev> from MALAYSIA: Johor Bahru, Kota Tinggi, Panti Recreational Forest, <named-content xmlns:xlink="http://www.w3.org/1999/xlink" content-type="dwc:verbatimCoordinates" xlink:type="simple"><named-content content-type="geo-json" specific-use="{&#34;type&#34;:&#34;Point&#34;,&#34;coordinates&#34;:[103.942500,1.787200]}" id="NCID0EGVBI" xlink:type="simple">1.7872°N, 103.9425°E</named-content></named-content>, 18 August 2019, P.Y.C. Ng.</p></tp:treatment-sec><tp:treatment-sec sec-type="natural history" id="SECID0ELVBI"><title>Natural history.</title><p>Approximately ten adult and juvenile specimens were seen on tree bark at the type locality, including the holotype. The male from Kota Tinggi was found on tree bark in a sunny area near the entrance of Panti Recreational Forest.</p></tp:treatment-sec><tp:treatment-sec><!--Section generated to contain objects referenced in tp:taxon-treatment.--><fig id="F3" position="float" orientation="portrait"><object-id xmlns:xlink="http://www.w3.org/1999/xlink" content-type="doi" xlink:type="simple">10.3897/zookeys.1130.87730.figures10-15</object-id><object-id xmlns:xlink="http://www.w3.org/1999/xlink" content-type="arpha" xlink:type="simple">16C8B843-C673-5737-9AC5-AF141350C475</object-id><label>Figures 10–15.</label><caption><p>Carapaces of <italic><tp:taxon-name><tp:taxon-name-part taxon-name-part-type="genus" reg="Kelawakaju">Kelawakaju</tp:taxon-name-part></tp:taxon-name></italic> males <bold>10</bold><italic><tp:taxon-name><tp:taxon-name-part taxon-name-part-type="genus" reg="Kelawakaju">K.</tp:taxon-name-part><tp:taxon-name-part taxon-name-part-type="species" reg="mulu">mulu</tp:taxon-name-part></tp:taxon-name></italic> holotype <bold>11</bold><italic><tp:taxon-name><tp:taxon-name-part taxon-name-part-type="genus" reg="Kelawakaju">K.</tp:taxon-name-part><tp:taxon-name-part taxon-name-part-type="species" reg="intexta">intexta</tp:taxon-name-part></tp:taxon-name></italic> holotype <bold>12</bold><italic><tp:taxon-name><tp:taxon-name-part taxon-name-part-type="genus" reg="Kelawakaju">K.</tp:taxon-name-part><tp:taxon-name-part taxon-name-part-type="species" reg="singapura">singapura</tp:taxon-name-part></tp:taxon-name></italic> holotype <bold>13</bold><italic><tp:taxon-name><tp:taxon-name-part taxon-name-part-type="genus" reg="Kelawakaju">K.</tp:taxon-name-part><tp:taxon-name-part taxon-name-part-type="species" reg="frenata">frenata</tp:taxon-name-part></tp:taxon-name></italic> from Guangxi, Dongxing <bold>14</bold><italic><tp:taxon-name><tp:taxon-name-part taxon-name-part-type="genus" reg="Kelawakaju">K.</tp:taxon-name-part><tp:taxon-name-part taxon-name-part-type="species" reg="leucomelas">leucomelas</tp:taxon-name-part></tp:taxon-name></italic> holotype <bold>15</bold><italic><tp:taxon-name><tp:taxon-name-part taxon-name-part-type="genus" reg="Kelawakaju">K.</tp:taxon-name-part><tp:taxon-name-part taxon-name-part-type="species" reg="sahyadri">sahyadri</tp:taxon-name-part></tp:taxon-name></italic> holotype. Scale bars: 1.0 mm.</p></caption><graphic xmlns:xlink="http://www.w3.org/1999/xlink" xlink:href="zookeys-1130-079_article-87730__-g003.jpg" position="float" orientation="portrait" xlink:type="simple" id="oo_771008.jpg"><uri content-type="original_file" xlink:type="simple">https://binary.pensoft.net/fig/771008</uri></graphic></fig><fig id="F8" position="float" orientation="portrait"><object-id xmlns:xlink="http://www.w3.org/1999/xlink" content-type="doi" xlink:type="simple">10.3897/zookeys.1130.87730.figures46-72</object-id><object-id xmlns:xlink="http://www.w3.org/1999/xlink" content-type="arpha" xlink:type="simple">0E68E847-8249-5E0A-8AD6-65E273CDAF1C</object-id><label>Figures 46–72.</label><caption><p><italic><tp:taxon-name><tp:taxon-name-part taxon-name-part-type="genus" reg="Kelawakaju">Kelawakaju</tp:taxon-name-part><tp:taxon-name-part taxon-name-part-type="species" reg="frenata">frenata</tp:taxon-name-part></tp:taxon-name></italic> species group, genitalia <bold>46–54</bold><italic><tp:taxon-name><tp:taxon-name-part taxon-name-part-type="genus" reg="Kelawakaju">K.</tp:taxon-name-part><tp:taxon-name-part taxon-name-part-type="species" reg="frenata">frenata</tp:taxon-name-part></tp:taxon-name></italic><bold>46</bold> male from Dongxing, palp, ventral <bold>47</bold> same, retrolateral <bold>48</bold> same, dorsal <bold>49</bold> male from Hong Kong, embolus, ventral <bold>50</bold><xref ref-type="bibr" rid="B19">Simon’s (1901a)</xref> figure, reversed <bold>51</bold> female d224 from Dongxing, epigyne, ventral <bold>52</bold> second female from Dongxing, epigyne, ventral <bold>53</bold> same, vulva, ventral <bold>54</bold> same, dorsal <bold>55–63</bold><italic><tp:taxon-name><tp:taxon-name-part taxon-name-part-type="genus" reg="Kelawakaju">K.</tp:taxon-name-part><tp:taxon-name-part taxon-name-part-type="species" reg="leucomelas">leucomelas</tp:taxon-name-part></tp:taxon-name></italic><bold>55</bold> holotype male palp, ventral <bold>56</bold> same, retrolateral <bold>57</bold> same, embolus, oblique <bold>58</bold> paratype male JK13.12.10.0001, embolus, oblique <bold>59</bold> male JK.19.08.18.0010, embolus, oblique <bold>60</bold> same, palp, retrolateral <bold>61</bold> same, ventral <bold>62</bold> female paratype JK.20.11.13.0001, epigyne, ventral <bold>63</bold> same, vulva, dorsal <bold>64–72</bold><italic><tp:taxon-name><tp:taxon-name-part taxon-name-part-type="genus" reg="Kelawakaju">K.</tp:taxon-name-part><tp:taxon-name-part taxon-name-part-type="species" reg="sahyadri">sahyadri</tp:taxon-name-part></tp:taxon-name></italic><bold>64</bold> holotype male, palp, ventral <bold>65</bold> same, retrolateral <bold>66</bold> same, embolus, oblique <bold>67</bold> paratype male from Kerala, embolus, oblique <bold>68</bold> same, ventral <bold>69</bold> same, palp, ventral <bold>70</bold> same, retrolateral <bold>71</bold> paratype female AS19.4934 epigyne, ventral <bold>72</bold> same vulva, dorsal. Oblique views of embolus are between ventral and prolateral. Scale bars: 0.1 mm.</p></caption><graphic xmlns:xlink="http://www.w3.org/1999/xlink" xlink:href="zookeys-1130-079_article-87730__-g008.jpg" position="float" orientation="portrait" xlink:type="simple" id="oo_771013.jpg"><uri content-type="original_file" xlink:type="simple">https://binary.pensoft.net/fig/771013</uri></graphic></fig><fig id="F2" position="float" orientation="portrait"><object-id xmlns:xlink="http://www.w3.org/1999/xlink" content-type="doi" xlink:type="simple">10.3897/zookeys.1130.87730.figures2-9</object-id><object-id xmlns:xlink="http://www.w3.org/1999/xlink" content-type="arpha" xlink:type="simple">6999D3FB-25EE-5B9D-A27E-679CE3885446</object-id><label>Figures 2–9.</label><caption><p>Chelicerae of <italic><tp:taxon-name><tp:taxon-name-part taxon-name-part-type="genus" reg="Kelawakaju">Kelawakaju</tp:taxon-name-part></tp:taxon-name></italic> species <bold>2–4</bold> oblique view with carapace <bold>5–9</bold> ventral view <bold>2</bold><italic><tp:taxon-name><tp:taxon-name-part taxon-name-part-type="genus" reg="Kelawakaju">K.</tp:taxon-name-part><tp:taxon-name-part taxon-name-part-type="species" reg="mulu">mulu</tp:taxon-name-part></tp:taxon-name></italic> male holotype <bold>3</bold><italic><tp:taxon-name><tp:taxon-name-part taxon-name-part-type="genus" reg="Kelawakaju">K.</tp:taxon-name-part><tp:taxon-name-part taxon-name-part-type="species" reg="intexta">intexta</tp:taxon-name-part></tp:taxon-name></italic> male holotype <bold>4</bold><italic><tp:taxon-name><tp:taxon-name-part taxon-name-part-type="genus" reg="Kelawakaju">K.</tp:taxon-name-part><tp:taxon-name-part taxon-name-part-type="species" reg="frenata">frenata</tp:taxon-name-part></tp:taxon-name></italic> male from Guangxi <bold>5</bold><italic><tp:taxon-name><tp:taxon-name-part taxon-name-part-type="genus" reg="Kelawakaju">K.</tp:taxon-name-part><tp:taxon-name-part taxon-name-part-type="species" reg="mulu">mulu</tp:taxon-name-part></tp:taxon-name></italic> male holotype <bold>6</bold><italic><tp:taxon-name><tp:taxon-name-part taxon-name-part-type="genus" reg="Kelawakaju">K.</tp:taxon-name-part><tp:taxon-name-part taxon-name-part-type="species" reg="intexta">intexta</tp:taxon-name-part></tp:taxon-name></italic> male holotype <bold>7</bold><italic><tp:taxon-name><tp:taxon-name-part taxon-name-part-type="genus" reg="Kelawakaju">K.</tp:taxon-name-part><tp:taxon-name-part taxon-name-part-type="species" reg="singapura">singapura</tp:taxon-name-part></tp:taxon-name></italic> male holotype <bold>8</bold><italic><tp:taxon-name><tp:taxon-name-part taxon-name-part-type="genus" reg="Kelawakaju">K.</tp:taxon-name-part><tp:taxon-name-part taxon-name-part-type="species" reg="frenata">frenata</tp:taxon-name-part></tp:taxon-name></italic> male from Guangxi <bold>9</bold><italic><tp:taxon-name><tp:taxon-name-part taxon-name-part-type="genus" reg="Kelawakaju">K.</tp:taxon-name-part><tp:taxon-name-part taxon-name-part-type="species" reg="frenata">frenata</tp:taxon-name-part></tp:taxon-name></italic> female from Guangxi. Scale bars: 1.0 mm.</p></caption><graphic xmlns:xlink="http://www.w3.org/1999/xlink" xlink:href="zookeys-1130-079_article-87730__-g002.jpg" position="float" orientation="portrait" xlink:type="simple" id="oo_771007.jpg"><uri content-type="original_file" xlink:type="simple">https://binary.pensoft.net/fig/771007</uri></graphic></fig></tp:treatment-sec><ref-list><ref id="B19"><mixed-citation xmlns:xlink="http://www.w3.org/1999/xlink" xlink:type="simple"><person-group><name name-style="western"><surname>Simon</surname><given-names>E</given-names></name></person-group> (<year>1901a</year>) Histoire naturelle des araignées. Deuxième édition, tome second. Roret, Paris, 381–668.</mixed-citation></ref></ref-list></tp:taxon-treatment>
