# Supplementary material for: ﻿Kelawakaju gen. nov., a new Asian lineage of marpissine jumping spiders (Araneae, Salticidae, Marpissina)
Source: Zookeys. 2022 Nov 17;1130:79–102. doi: 10.3897/zookeys.1130.87730 (PMC9836693; doi:10.3897/zookeys.1130.87730)
Supplement: XML Treatment for Kelawakaju sahyadri [file zookeys.1130.87730-treatment7.xml]

<!DOCTYPE tp:taxon-treatment
  PUBLIC "-//TaxonX//DTD Taxonomic Treatment Publishing DTD v0 20100105//EN" "tax-treatment-NSO.dtd">
<tp:taxon-treatment xmlns:tp="http://www.plazi.org/taxpub"><tp:treatment-meta><kwd-group><label>Taxon classification</label><kwd>
                <named-content content-type="kingdom">Animalia</named-content>
              </kwd><kwd>
                <named-content content-type="order">Araneae</named-content>
              </kwd><kwd>
                <named-content content-type="family">Salticidae</named-content>
              </kwd></kwd-group><mixed-citation publication-type="journal"><person-group><name><surname>Maddison</surname><given-names>Wayne P.</given-names></name><name><surname>Ruiz</surname><given-names>Gustavo R. S.</given-names></name><name><surname>Ng</surname><given-names>Paul Y. C.</given-names></name><name><surname>Vishnudas</surname><given-names>Ettukandathil Haridas</given-names></name><name><surname>Sudhikumar</surname><given-names>Ambalaparambil V.</given-names></name></person-group><article-title>﻿<italic><tp:taxon-name><tp:taxon-name-part taxon-name-part-type="genus" reg="Kelawakaju">Kelawakaju</tp:taxon-name-part></tp:taxon-name></italic> gen. nov., a new Asian lineage of marpissine jumping spiders (<tp:taxon-name><tp:taxon-name-part taxon-name-part-type="order">Araneae</tp:taxon-name-part></tp:taxon-name>, <tp:taxon-name><tp:taxon-name-part taxon-name-part-type="family">Salticidae</tp:taxon-name-part></tp:taxon-name>, <tp:taxon-name><tp:taxon-name-part taxon-name-part-type="subtribe">Marpissina</tp:taxon-name-part></tp:taxon-name>)</article-title><source>Zookeys</source><day>17</day><month>11</month><year>2022</year><volume>1130</volume><fpage>79</fpage><lpage>102</lpage><pub-id pub-id-type="doi">10.3897/zookeys.1130.87730</pub-id></mixed-citation></tp:treatment-meta><tp:nomenclature><label>﻿</label><tp:taxon-name>
              <object-id xmlns:xlink="http://www.w3.org/1999/xlink" content-type="arpha" xlink:type="simple">891F9188-DC92-5C25-B72D-DA3F2C3998C8</object-id>
              <tp:taxon-name-part taxon-name-part-type="genus" reg="Kelawakaju">Kelawakaju</tp:taxon-name-part>
              <tp:taxon-name-part taxon-name-part-type="species" reg="sahyadri">sahyadri</tp:taxon-name-part>
              <object-id xmlns:xlink="http://www.w3.org/1999/xlink" content-type="zoobank" xlink:type="simple">https://zoobank.org/34C05BE6-0AC9-4724-808B-1D3CC7E40610</object-id>
            </tp:taxon-name><tp:taxon-authority>Vishnudas, Maddison, &amp; Sudhikumar</tp:taxon-authority><tp:taxon-status xmlns:xlink="http://www.w3.org/1999/xlink" xlink:type="simple">sp. nov.</tp:taxon-status><xref ref-type="fig" rid="F3">Figs 15</xref><xref ref-type="fig" rid="F8">, 64–72</xref><xref ref-type="fig" rid="F11">, 82–88</xref></tp:nomenclature><tp:treatment-sec sec-type="type material" id="SECID0EGXBI"><title>Type material.</title><p><bold><italic>Holotype</italic></bold>: male (AS19.4895 = <abbrev xmlns:xlink="http://www.w3.org/1999/xlink" content-type="institution" xlink:title="National Centre for Biological Sciences, Bengaluru, Karnataka, India" id="ABBRID0ERXBI" xlink:type="simple">NCBS</abbrev> IBC-BP847) in <abbrev xmlns:xlink="http://www.w3.org/1999/xlink" content-type="institution" xlink:title="National Centre for Biological Sciences, Bengaluru, Karnataka, India" id="ABBRID0EWXBI" xlink:type="simple">NCBS</abbrev> from India: Karnataka: Kodagu: Yavakapadi, Honey Valley area, <named-content xmlns:xlink="http://www.w3.org/1999/xlink" content-type="dwc:verbatimCoordinates" xlink:type="simple"><named-content content-type="geo-json" specific-use="{&#34;type&#34;:&#34;Point&#34;,&#34;coordinates&#34;:[75.655300,12.222400]}" id="NCID0E5XBI" xlink:type="simple">12.2224°N, 75.6553°E</named-content></named-content>, 1045 m elev., 27 June 2019, W. Maddison WPM#19-083. <bold><italic>Paratypes</italic></bold>: Female (AS19.4934 = <abbrev xmlns:xlink="http://www.w3.org/1999/xlink" content-type="institution" xlink:title="National Centre for Biological Sciences, Bengaluru, Karnataka, India" id="ABBRID0EGYBI" xlink:type="simple">NCBS</abbrev> IBC-BP848) in <abbrev xmlns:xlink="http://www.w3.org/1999/xlink" content-type="institution" xlink:title="National Centre for Biological Sciences, Bengaluru, Karnataka, India" id="ABBRID0ELYBI" xlink:type="simple">NCBS</abbrev> with data as holotype except <named-content xmlns:xlink="http://www.w3.org/1999/xlink" content-type="dwc:verbatimCoordinates" xlink:type="simple"><named-content content-type="geo-json" specific-use="{&#34;type&#34;:&#34;Point&#34;,&#34;coordinates&#34;:[75.655600,12.221400]}" id="NCID0ETYBI" xlink:type="simple">12.2214°N, 75.6556°E</named-content></named-content> and 1130 m elev. One male and one female in <abbrev xmlns:xlink="http://www.w3.org/1999/xlink" content-type="institution" xlink:title="Centre for Animal Taxonomy and Ecology, Christ College, Thrissur, Kerala, India" id="ABBRID0EYYBI" xlink:type="simple">CATE</abbrev> from India: Kerala: along state highway 21 east of Chalakudy, <named-content xmlns:xlink="http://www.w3.org/1999/xlink" content-type="dwc:verbatimCoordinates" xlink:type="simple"><named-content content-type="geo-json" specific-use="{&#34;type&#34;:&#34;Point&#34;,&#34;coordinates&#34;:[76.685000,10.296000]}" id="NCID0EAZBI" xlink:type="simple">10.296°N, 76.685°E</named-content></named-content>, 26 June 2021, Vishnudas &amp; Sudhikumar CATE9826705. One female with same data but 17 July 2021.</p></tp:treatment-sec><tp:treatment-sec sec-type="etymology" id="SECID0EFZBI"><title>Etymology.</title><p>From the Sanskrit for ’from the Western Ghats mountains’, where this species lives.</p></tp:treatment-sec><tp:treatment-sec sec-type="diagnosis" id="SECID0EKZBI"><title>Diagnosis.</title><p>Embolus differs in shape from that of the similar <italic><tp:taxon-name><tp:taxon-name-part taxon-name-part-type="genus" reg="Kelawakaju">K.</tp:taxon-name-part><tp:taxon-name-part taxon-name-part-type="species" reg="leucomelas">leucomelas</tp:taxon-name-part></tp:taxon-name></italic>: embolus tip with retrolateral flange less distinct and smaller (Figs <xref ref-type="fig" rid="F8">64</xref>, <xref ref-type="fig" rid="F8">66–69</xref>), and prolateral edge of embolus curves gently to the distal to make the embolus appear to be leaning slightly to the retrolateral (Figs <xref ref-type="fig" rid="F8">64</xref>, <xref ref-type="fig" rid="F8">68</xref>, <xref ref-type="fig" rid="F8">69</xref>). Compared to <italic><tp:taxon-name><tp:taxon-name-part taxon-name-part-type="genus" reg="Kelawakaju">K.</tp:taxon-name-part><tp:taxon-name-part taxon-name-part-type="species" reg="leucomelas">leucomelas</tp:taxon-name-part></tp:taxon-name></italic>, the longitudinal pale bands on body less distinct, and the carapace is narrower.</p></tp:treatment-sec><tp:treatment-sec sec-type="description" id="SECID0E11BI"><title>Description.</title><p><bold>Male</bold> (based on holotype). Carapace length 3.0, width 2.1; abdomen length 3.9. <bold><italic>Carapace</italic></bold>: Relatively flat; area around fovea slightly depressed. Dark brown, loosely clothed with white scales below and behind <abbrev xmlns:xlink="http://www.w3.org/1999/xlink" xlink:title="posterior lateral eyes" id="ABBRID0EF2BI" xlink:type="simple">PLE</abbrev> forming an indistinct longitudinal band on each side. <bold><italic>Clypeus</italic></bold> very narrow, dark, with black setae. <bold><italic>Chelicerae</italic></bold> diverging slightly, lacking the distinct bulge of <italic><tp:taxon-name><tp:taxon-name-part taxon-name-part-type="genus" reg="Kelawakaju">K.</tp:taxon-name-part><tp:taxon-name-part taxon-name-part-type="species" reg="frenata">frenata</tp:taxon-name-part></tp:taxon-name></italic> and <italic><tp:taxon-name><tp:taxon-name-part taxon-name-part-type="genus" reg="Kelawakaju">K.</tp:taxon-name-part><tp:taxon-name-part taxon-name-part-type="species" reg="leucomelas">leucomelas</tp:taxon-name-part></tp:taxon-name></italic>, but with hair-bearing tubercles. Narrow stripes of white scales form inverted V as in other <italic><tp:taxon-name><tp:taxon-name-part taxon-name-part-type="genus" reg="Kelawakaju"/><tp:taxon-name-part taxon-name-part-type="species" reg="frenata">frenata</tp:taxon-name-part></tp:taxon-name></italic> group species (Fig. <xref ref-type="fig" rid="F11">83</xref>). Two promarginal and one large triangular retromarginal teeth, as in <italic><tp:taxon-name><tp:taxon-name-part taxon-name-part-type="genus" reg="Kelawakaju">K.</tp:taxon-name-part><tp:taxon-name-part taxon-name-part-type="species" reg="frenata">frenata</tp:taxon-name-part></tp:taxon-name></italic> (Fig. <xref ref-type="fig" rid="F2">8</xref>). <bold><italic>Palp</italic></bold> dark to light brown, with white scales and long white hairs. The prolateral hairs on the tibia appear as a distinct long brush projecting medially (Figs <xref ref-type="fig" rid="F11">83</xref>, <xref ref-type="fig" rid="F11">84</xref>). Embolus with prolateral edge gently curved. Retrolateral flange near tip fairly large, but emerges gradually, without strong cleft near tip (Figs <xref ref-type="fig" rid="F8">66</xref>, <xref ref-type="fig" rid="F8">67</xref>). Endite subrectangular, with no projection, dark brown. <bold>Legs</bold>: First leg dark to light brown, with loose patches of white setae (Figs <xref ref-type="fig" rid="F11">82</xref>, <xref ref-type="fig" rid="F11">85</xref>). Posterior legs paler, darker on femora and near the joints. Length of femur I 2.0, II 1.5, III 1.4, IV 1.7; patella + tibia I 3.1, II 2.0, III 1.7, IV 2.3; metatarsus + tarsus I 2.0, II 1.5, III 1.5, IV 1.7. Leg spination reduced: femur I d1-0-0, p1-1-0, II d1-1-0, p0-0-1, III d1-1-2, 0, IV d1-1-0, 0; patella I–IV 0; tibia I v2-2-2 (asymmetrical), II v1r-1r-1p, III 0, IV 0; metatarsus I–II v2-2, III v0-0-1p, IV v0-0-1p. <bold><italic>Abdomen</italic></bold> narrow, dark medially, paler and mottled laterally.</p><p><bold>Female</bold> (based on specimen <abbrev xmlns:xlink="http://www.w3.org/1999/xlink" content-type="institution" xlink:title="National Centre for Biological Sciences, Bengaluru, Karnataka, India" id="ABBRID0EG5BI" xlink:type="simple">NCBS</abbrev> IBC-BP848). Carapace length 4.0, width 2.9; abdomen length 5.0. <bold><italic>Carapace</italic></bold>, <bold><italic>Clypeus</italic></bold> as in male. <bold><italic>Chelicerae</italic></bold> dark, with black hairs arising from small tubercles. Two promarginal and one larger triangular retromarginal teeth. <bold><italic>Legs</italic></bold>: First leg darkest, but all legs have dark patches, especially the sides of the femora and near the joints. Length of femur I 2.4, II 1.9, III 1.8, IV 2.1; patella + tibia I 3.3, II 2.5, III 2.3, IV 3.3; metatarsus + tarsus I 2.1, II 1.6, III 2.0, IV 2.3. Leg spination reduced: femur I d0-1-0, p0-3-0 or 2-0, II d1-1-0, p0-0-1, III d1-1-0, p0-0-1, IV d1-1-0, 0; patella I–IV 0; tibia I v2-2-2 (asymmetrical), II v1r-1r-1p, III 0, IV 0; metatarsus I–II v2-2, III v0-0-1p, IV v0-0-1p. <bold><italic>Abdomen</italic></bold> long, narrow, dark medially and pale laterally. <bold><italic>Epigyne</italic></bold> with two crescent-shaped openings behind a pale desclerotized area (Fig. <xref ref-type="fig" rid="F8">71</xref>).</p></tp:treatment-sec><tp:treatment-sec sec-type="natural history" id="SECID0EB6BI"><title>Natural history.</title><p>The holotype and female paratype from Kodagu were found under loose bark of large trees standing in a field, beside a small road. The specimens from Kerala were found in crevices in the bark of <italic><tp:taxon-name><tp:taxon-name-part taxon-name-part-type="genus" reg="Swietenia">Swietenia</tp:taxon-name-part></tp:taxon-name></italic> mahogany trees.</p></tp:treatment-sec><tp:treatment-sec><!--Section generated to contain objects referenced in tp:taxon-treatment.--><fig id="F3" position="float" orientation="portrait"><object-id xmlns:xlink="http://www.w3.org/1999/xlink" content-type="doi" xlink:type="simple">10.3897/zookeys.1130.87730.figures10-15</object-id><object-id xmlns:xlink="http://www.w3.org/1999/xlink" content-type="arpha" xlink:type="simple">16C8B843-C673-5737-9AC5-AF141350C475</object-id><label>Figures 10–15.</label><caption><p>Carapaces of <italic><tp:taxon-name><tp:taxon-name-part taxon-name-part-type="genus" reg="Kelawakaju">Kelawakaju</tp:taxon-name-part></tp:taxon-name></italic> males <bold>10</bold><italic><tp:taxon-name><tp:taxon-name-part taxon-name-part-type="genus" reg="Kelawakaju">K.</tp:taxon-name-part><tp:taxon-name-part taxon-name-part-type="species" reg="mulu">mulu</tp:taxon-name-part></tp:taxon-name></italic> holotype <bold>11</bold><italic><tp:taxon-name><tp:taxon-name-part taxon-name-part-type="genus" reg="Kelawakaju">K.</tp:taxon-name-part><tp:taxon-name-part taxon-name-part-type="species" reg="intexta">intexta</tp:taxon-name-part></tp:taxon-name></italic> holotype <bold>12</bold><italic><tp:taxon-name><tp:taxon-name-part taxon-name-part-type="genus" reg="Kelawakaju">K.</tp:taxon-name-part><tp:taxon-name-part taxon-name-part-type="species" reg="singapura">singapura</tp:taxon-name-part></tp:taxon-name></italic> holotype <bold>13</bold><italic><tp:taxon-name><tp:taxon-name-part taxon-name-part-type="genus" reg="Kelawakaju">K.</tp:taxon-name-part><tp:taxon-name-part taxon-name-part-type="species" reg="frenata">frenata</tp:taxon-name-part></tp:taxon-name></italic> from Guangxi, Dongxing <bold>14</bold><italic><tp:taxon-name><tp:taxon-name-part taxon-name-part-type="genus" reg="Kelawakaju">K.</tp:taxon-name-part><tp:taxon-name-part taxon-name-part-type="species" reg="leucomelas">leucomelas</tp:taxon-name-part></tp:taxon-name></italic> holotype <bold>15</bold><italic><tp:taxon-name><tp:taxon-name-part taxon-name-part-type="genus" reg="Kelawakaju">K.</tp:taxon-name-part><tp:taxon-name-part taxon-name-part-type="species" reg="sahyadri">sahyadri</tp:taxon-name-part></tp:taxon-name></italic> holotype. Scale bars: 1.0 mm.</p></caption><graphic xmlns:xlink="http://www.w3.org/1999/xlink" xlink:href="zookeys-1130-079_article-87730__-g003.jpg" position="float" orientation="portrait" xlink:type="simple" id="oo_771008.jpg"><uri content-type="original_file" xlink:type="simple">https://binary.pensoft.net/fig/771008</uri></graphic></fig><fig id="F8" position="float" orientation="portrait"><object-id xmlns:xlink="http://www.w3.org/1999/xlink" content-type="doi" xlink:type="simple">10.3897/zookeys.1130.87730.figures46-72</object-id><object-id xmlns:xlink="http://www.w3.org/1999/xlink" content-type="arpha" xlink:type="simple">0E68E847-8249-5E0A-8AD6-65E273CDAF1C</object-id><label>Figures 46–72.</label><caption><p><italic><tp:taxon-name><tp:taxon-name-part taxon-name-part-type="genus" reg="Kelawakaju">Kelawakaju</tp:taxon-name-part><tp:taxon-name-part taxon-name-part-type="species" reg="frenata">frenata</tp:taxon-name-part></tp:taxon-name></italic> species group, genitalia <bold>46–54</bold><italic><tp:taxon-name><tp:taxon-name-part taxon-name-part-type="genus" reg="Kelawakaju">K.</tp:taxon-name-part><tp:taxon-name-part taxon-name-part-type="species" reg="frenata">frenata</tp:taxon-name-part></tp:taxon-name></italic><bold>46</bold> male from Dongxing, palp, ventral <bold>47</bold> same, retrolateral <bold>48</bold> same, dorsal <bold>49</bold> male from Hong Kong, embolus, ventral <bold>50</bold><xref ref-type="bibr" rid="B19">Simon’s (1901a)</xref> figure, reversed <bold>51</bold> female d224 from Dongxing, epigyne, ventral <bold>52</bold> second female from Dongxing, epigyne, ventral <bold>53</bold> same, vulva, ventral <bold>54</bold> same, dorsal <bold>55–63</bold><italic><tp:taxon-name><tp:taxon-name-part taxon-name-part-type="genus" reg="Kelawakaju">K.</tp:taxon-name-part><tp:taxon-name-part taxon-name-part-type="species" reg="leucomelas">leucomelas</tp:taxon-name-part></tp:taxon-name></italic><bold>55</bold> holotype male palp, ventral <bold>56</bold> same, retrolateral <bold>57</bold> same, embolus, oblique <bold>58</bold> paratype male JK13.12.10.0001, embolus, oblique <bold>59</bold> male JK.19.08.18.0010, embolus, oblique <bold>60</bold> same, palp, retrolateral <bold>61</bold> same, ventral <bold>62</bold> female paratype JK.20.11.13.0001, epigyne, ventral <bold>63</bold> same, vulva, dorsal <bold>64–72</bold><italic><tp:taxon-name><tp:taxon-name-part taxon-name-part-type="genus" reg="Kelawakaju">K.</tp:taxon-name-part><tp:taxon-name-part taxon-name-part-type="species" reg="sahyadri">sahyadri</tp:taxon-name-part></tp:taxon-name></italic><bold>64</bold> holotype male, palp, ventral <bold>65</bold> same, retrolateral <bold>66</bold> same, embolus, oblique <bold>67</bold> paratype male from Kerala, embolus, oblique <bold>68</bold> same, ventral <bold>69</bold> same, palp, ventral <bold>70</bold> same, retrolateral <bold>71</bold> paratype female AS19.4934 epigyne, ventral <bold>72</bold> same vulva, dorsal. Oblique views of embolus are between ventral and prolateral. Scale bars: 0.1 mm.</p></caption><graphic xmlns:xlink="http://www.w3.org/1999/xlink" xlink:href="zookeys-1130-079_article-87730__-g008.jpg" position="float" orientation="portrait" xlink:type="simple" id="oo_771013.jpg"><uri content-type="original_file" xlink:type="simple">https://binary.pensoft.net/fig/771013</uri></graphic></fig><fig id="F11" position="float" orientation="portrait"><object-id xmlns:xlink="http://www.w3.org/1999/xlink" content-type="doi" xlink:type="simple">10.3897/zookeys.1130.87730.figures82-89</object-id><object-id xmlns:xlink="http://www.w3.org/1999/xlink" content-type="arpha" xlink:type="simple">DAE09667-DA60-5A93-BE22-86244A510972</object-id><label>Figures 82–89.</label><caption><p><italic><tp:taxon-name><tp:taxon-name-part taxon-name-part-type="genus" reg="Kelawakaju">Kelawakaju</tp:taxon-name-part><tp:taxon-name-part taxon-name-part-type="species" reg="sahyadri">sahyadri</tp:taxon-name-part></tp:taxon-name></italic><bold>82–85</bold> male holotype AS19.4895 <bold>86–88</bold> female paratype AS19.4934 <bold>89</bold> female paratype from Kerala.</p></caption><graphic xmlns:xlink="http://www.w3.org/1999/xlink" xlink:href="zookeys-1130-079_article-87730__-g011.jpg" position="float" orientation="portrait" xlink:type="simple" id="oo_771016.jpg"><uri content-type="original_file" xlink:type="simple">https://binary.pensoft.net/fig/771016</uri></graphic></fig><fig id="F2" position="float" orientation="portrait"><object-id xmlns:xlink="http://www.w3.org/1999/xlink" content-type="doi" xlink:type="simple">10.3897/zookeys.1130.87730.figures2-9</object-id><object-id xmlns:xlink="http://www.w3.org/1999/xlink" content-type="arpha" xlink:type="simple">6999D3FB-25EE-5B9D-A27E-679CE3885446</object-id><label>Figures 2–9.</label><caption><p>Chelicerae of <italic><tp:taxon-name><tp:taxon-name-part taxon-name-part-type="genus" reg="Kelawakaju">Kelawakaju</tp:taxon-name-part></tp:taxon-name></italic> species <bold>2–4</bold> oblique view with carapace <bold>5–9</bold> ventral view <bold>2</bold><italic><tp:taxon-name><tp:taxon-name-part taxon-name-part-type="genus" reg="Kelawakaju">K.</tp:taxon-name-part><tp:taxon-name-part taxon-name-part-type="species" reg="mulu">mulu</tp:taxon-name-part></tp:taxon-name></italic> male holotype <bold>3</bold><italic><tp:taxon-name><tp:taxon-name-part taxon-name-part-type="genus" reg="Kelawakaju">K.</tp:taxon-name-part><tp:taxon-name-part taxon-name-part-type="species" reg="intexta">intexta</tp:taxon-name-part></tp:taxon-name></italic> male holotype <bold>4</bold><italic><tp:taxon-name><tp:taxon-name-part taxon-name-part-type="genus" reg="Kelawakaju">K.</tp:taxon-name-part><tp:taxon-name-part taxon-name-part-type="species" reg="frenata">frenata</tp:taxon-name-part></tp:taxon-name></italic> male from Guangxi <bold>5</bold><italic><tp:taxon-name><tp:taxon-name-part taxon-name-part-type="genus" reg="Kelawakaju">K.</tp:taxon-name-part><tp:taxon-name-part taxon-name-part-type="species" reg="mulu">mulu</tp:taxon-name-part></tp:taxon-name></italic> male holotype <bold>6</bold><italic><tp:taxon-name><tp:taxon-name-part taxon-name-part-type="genus" reg="Kelawakaju">K.</tp:taxon-name-part><tp:taxon-name-part taxon-name-part-type="species" reg="intexta">intexta</tp:taxon-name-part></tp:taxon-name></italic> male holotype <bold>7</bold><italic><tp:taxon-name><tp:taxon-name-part taxon-name-part-type="genus" reg="Kelawakaju">K.</tp:taxon-name-part><tp:taxon-name-part taxon-name-part-type="species" reg="singapura">singapura</tp:taxon-name-part></tp:taxon-name></italic> male holotype <bold>8</bold><italic><tp:taxon-name><tp:taxon-name-part taxon-name-part-type="genus" reg="Kelawakaju">K.</tp:taxon-name-part><tp:taxon-name-part taxon-name-part-type="species" reg="frenata">frenata</tp:taxon-name-part></tp:taxon-name></italic> male from Guangxi <bold>9</bold><italic><tp:taxon-name><tp:taxon-name-part taxon-name-part-type="genus" reg="Kelawakaju">K.</tp:taxon-name-part><tp:taxon-name-part taxon-name-part-type="species" reg="frenata">frenata</tp:taxon-name-part></tp:taxon-name></italic> female from Guangxi. Scale bars: 1.0 mm.</p></caption><graphic xmlns:xlink="http://www.w3.org/1999/xlink" xlink:href="zookeys-1130-079_article-87730__-g002.jpg" position="float" orientation="portrait" xlink:type="simple" id="oo_771007.jpg"><uri content-type="original_file" xlink:type="simple">https://binary.pensoft.net/fig/771007</uri></graphic></fig></tp:treatment-sec><ref-list><ref id="B19"><mixed-citation xmlns:xlink="http://www.w3.org/1999/xlink" xlink:type="simple"><person-group><name name-style="western"><surname>Simon</surname><given-names>E</given-names></name></person-group> (<year>1901a</year>) Histoire naturelle des araignées. Deuxième édition, tome second. Roret, Paris, 381–668.</mixed-citation></ref></ref-list></tp:taxon-treatment>
